# Supplementary material for: Data set for the mass spectrometry based exoproteome analysis of Aspergillus flavus isolates
Source: Data Brief. 2014 Dec 15;2:42–7. doi: 10.1016/j.dib.2014.12.001 (PMC4459775; doi:10.1016/j.dib.2014.12.001)
Supplement: Supplementary file 1 — Supplementary material [file mmc1.zip › Supplementary Table 2.xlsx]

## Sheet: Metabolic Process
Metabolic Process
Accession	Description	?Coverage	?# Proteins	?# Unique Peptides	?# Peptides	?# PSMs	Molecular Function	Cellular Component	Biological Process	Pfam IDs	Gene IDs	# AAs	MW [kDa]	calc. pI
B8NKA3	Probable alpha-N-arabinofuranosidase A OS=Aspergillus flavus (strain ATCC 200026 / FGSC A1120 / NRRL 3357 / JCM 12722 / SRRC 167) GN=abfA PE=3 SV=2 - [ABFA_ASPFN]	3.82	1	2	2	10	catalytic activity	extracellular	metabolic process	Pf06964		629	68.1	4.83
B8NMD3	Probable arabinan endo-1,5-alpha-L-arabinosidase C OS=Aspergillus flavus (strain ATCC 200026 / FGSC A1120 / NRRL 3357 / JCM 12722 / SRRC 167) GN=abnC PE=3 SV=2 - [ABNC_ASPFN]	17.35	1	5	5	106	catalytic activity	extracellular	metabolic process	Pf04616		317	34.2	5.22
B8MWJ5	Probable alpha-galactosidase A OS=Aspergillus flavus (strain ATCC 200026 / FGSC A1120 / NRRL 3357 / JCM 12722 / SRRC 167) GN=aglA PE=3 SV=1 - [AGALA_ASPFN]	30.71	1	14	14	116	catalytic activity	extracellular	metabolic process	Pf00652; Pf02065	7911761	534	58.7	4.72
B8N306	Probable alpha-galactosidase B OS=Aspergillus flavus (strain ATCC 200026 / FGSC A1120 / NRRL 3357 / JCM 12722 / SRRC 167) GN=aglB PE=3 SV=1 - [AGALB_ASPFN]	24.89	1	8	8	61	catalytic activity	extracellular	metabolic process	Pf02065	7909220	442	48.5	4.74
B8NWY6	Probable alpha-galactosidase C OS=Aspergillus flavus (strain ATCC 200026 / FGSC A1120 / NRRL 3357 / JCM 12722 / SRRC 167) GN=aglC PE=3 SV=2 - [AGALC_ASPFN]	15.71	1	9	9	46	catalytic activity	extracellular	metabolic process	Pf02065		751	82.8	5.16
B8N7Z0	Probable alpha-galactosidase D OS=Aspergillus flavus (strain ATCC 200026 / FGSC A1120 / NRRL 3357 / JCM 12722 / SRRC 167) GN=aglD PE=3 SV=1 - [AGALD_ASPFN]	13.89	1	7	7	36	catalytic activity	extracellular	metabolic process	Pf02065	7909689	655	70.8	4.89
B8MZ41	Probable alpha/beta-glucosidase agdC OS=Aspergillus flavus (strain ATCC 200026 / FGSC A1120 / NRRL 3357 / JCM 12722 / SRRC 167) GN=agdC PE=3 SV=1 - [AGDC_ASPFN]	12.88	1	9	9	39	catalytic activity	extracellular; membrane	metabolic process	Pf01055	7916327	877	98.7	5.2
B8NGU1	Probable alpha-glucuronidase A OS=Aspergillus flavus (strain ATCC 200026 / FGSC A1120 / NRRL 3357 / JCM 12722 / SRRC 167) GN=aguA PE=3 SV=1 - [AGUA_ASPFN]	25.63	1	17	17	326	catalytic activity	extracellular	metabolic process	Pf03648; Pf07477; Pf07488	7915540	839	93.9	5.17
B8N6V7	Probable beta-galactosidase A OS=Aspergillus flavus (strain ATCC 200026 / FGSC A1120 / NRRL 3357 / JCM 12722 / SRRC 167) GN=lacA PE=3 SV=1 - [BGALA_ASPFN]	31.34	1	27	27	381	catalytic activity	extracellular	metabolic process	Pf01301; Pf10435	7918808	1005	109.8	5.55
B8NKI4	Probable beta-galactosidase B OS=Aspergillus flavus (strain ATCC 200026 / FGSC A1120 / NRRL 3357 / JCM 12722 / SRRC 167) GN=lacB PE=3 SV=2 - [BGALB_ASPFN]	15.2	2	13	13	99	catalytic activity	extracellular	metabolic process	Pf01301; Pf02449; Pf10435		1020	112.2	5.1
B8N2I5	Probable beta-galactosidase C OS=Aspergillus flavus (strain ATCC 200026 / FGSC A1120 / NRRL 3357 / JCM 12722 / SRRC 167) GN=lacC PE=3 SV=1 - [BGALC_ASPFN]	8.03	1	7	7	22	catalytic activity	extracellular	metabolic process	Pf01301; Pf10435	7919723	984	108.6	5.12
B8NRX2	Probable beta-glucosidase A OS=Aspergillus flavus (strain ATCC 200026 / FGSC A1120 / NRRL 3357 / JCM 12722 / SRRC 167) GN=bglA PE=3 SV=1 - [BGLA_ASPFN]	36.24	1	25	25	462	catalytic activity	extracellular	metabolic process	Pf00933; Pf01915	7909109	861	93.4	4.97
B8NGU6	Probable beta-glucosidase C OS=Aspergillus flavus (strain ATCC 200026 / FGSC A1120 / NRRL 3357 / JCM 12722 / SRRC 167) GN=bglC PE=3 SV=1 - [BGLC_ASPFN]	16.72	1	9	9	26	catalytic activity	extracellular	metabolic process	Pf00933; Pf01915	7915545	634	70.1	5.05
B8NP65	Probable beta-glucosidase F OS=Aspergillus flavus (strain ATCC 200026 / FGSC A1120 / NRRL 3357 / JCM 12722 / SRRC 167) GN=bglF PE=3 SV=1 - [BGLF_ASPFN]	19.75	1	12	13	125	catalytic activity	extracellular; membrane	metabolic process	Pf00933; Pf01915	7921713	866	93	5.6
B8NMR5	Probable beta-glucosidase G OS=Aspergillus flavus (strain ATCC 200026 / FGSC A1120 / NRRL 3357 / JCM 12722 / SRRC 167) GN=bglG PE=3 SV=1 - [BGLG_ASPFN]	13.62	1	8	8	19	catalytic activity	extracellular	metabolic process	Pf00933; Pf01915	7910156	815	87.6	4.89
B8N5S6	Probable beta-glucosidase M OS=Aspergillus flavus (strain ATCC 200026 / FGSC A1120 / NRRL 3357 / JCM 12722 / SRRC 167) GN=bglM PE=3 SV=1 - [BGLM_ASPFN]	20.96	1	12	12	77	catalytic activity	extracellular	metabolic process	Pf00933; Pf01915	7915042	768	82.4	5
B8NYD8	Probable exo-1,4-beta-xylosidase bxlB OS=Aspergillus flavus (strain ATCC 200026 / FGSC A1120 / NRRL 3357 / JCM 12722 / SRRC 167) GN=bxlB PE=3 SV=1 - [BXLB_ASPFN]	23.07	1	14	14	166	catalytic activity	extracellular	metabolic process	Pf00933; Pf01915	7921325	776	84.1	4.98
B8N7G5	Probable 1,4-beta-D-glucan cellobiohydrolase A OS=Aspergillus flavus (strain ATCC 200026 / FGSC A1120 / NRRL 3357 / JCM 12722 / SRRC 167) GN=cbhA PE=3 SV=1 - [CBHA_ASPFN]	21.76	1	6	8	269	catalytic activity	extracellular	metabolic process	Pf00840	7920075	455	48.1	4.49
B8NW70	Probable endo-beta-1,4-glucanase celB OS=Aspergillus flavus (strain ATCC 200026 / FGSC A1120 / NRRL 3357 / JCM 12722 / SRRC 167) GN=celB PE=3 SV=1 - [CELB_ASPFN]	30.77	1	12	12	113	catalytic activity	extracellular	metabolic process	Pf00840	7917417	416	44.4	5.14
B8N970	Probable dipeptidyl peptidase 4 OS=Aspergillus flavus (strain ATCC 200026 / FGSC A1120 / NRRL 3357 / JCM 12722 / SRRC 167) GN=dpp4 PE=3 SV=1 - [DPP4_ASPFN]	15.43	1	11	11	195	catalytic activity	extracellular; membrane	metabolic process	Pf00326; Pf00930	7914778	771	86.8	5.12
B8NBM3	Probable dipeptidyl-peptidase 5 OS=Aspergillus flavus (strain ATCC 200026 / FGSC A1120 / NRRL 3357 / JCM 12722 / SRRC 167) GN=dpp5 PE=3 SV=2 - [DPP5_ASPFN]	34.21	1	23	23	549	catalytic activity	extracellular	metabolic process	Pf00326; Pf12697		725	80.3	4.83
B8NVK8	Probable mannan endo-1,4-beta-mannosidase A OS=Aspergillus flavus (strain ATCC 200026 / FGSC A1120 / NRRL 3357 / JCM 12722 / SRRC 167) GN=manA PE=3 SV=2 - [MANA_ASPFN]	24.35	1	7	7	207	catalytic activity	extracellular	metabolic process	Pf00150		386	42	4.78
B8NP78	Probable beta-mannosidase A OS=Aspergillus flavus (strain ATCC 200026 / FGSC A1120 / NRRL 3357 / JCM 12722 / SRRC 167) GN=mndA PE=3 SV=1 - [MANBA_ASPFN]	1.53	1	1	1	5	catalytic activity	extracellular	metabolic process	Pf00703	7921726	914	102.9	5.64
B8NW36	Probable beta-mannosidase B OS=Aspergillus flavus (strain ATCC 200026 / FGSC A1120 / NRRL 3357 / JCM 12722 / SRRC 167) GN=mndB PE=3 SV=1 - [MANBB_ASPFN]	13.15	1	11	11	49	catalytic activity	extracellular; membrane	metabolic process	Pf00703; Pf02836	7921506	844	95.9	5.72
B8NC58	Extracellular metalloproteinase mep OS=Aspergillus flavus (strain ATCC 200026 / FGSC A1120 / NRRL 3357 / JCM 12722 / SRRC 167) GN=mep PE=3 SV=1 - [MEP1_ASPFN]	31.97	1	18	18	1289	catalytic activity; metal ion binding	extracellular; membrane	metabolic process	Pf02128; Pf07504	7911185	635	69.3	5.27
B8N417	Probable mannosyl-oligosaccharide alpha-1,2-mannosidase 1B OS=Aspergillus flavus (strain ATCC 200026 / FGSC A1120 / NRRL 3357 / JCM 12722 / SRRC 167) GN=mns1B PE=3 SV=2 - [MNS1B_ASPFN]	30.2	1	12	12	212	catalytic activity; metal ion binding	membrane; cytoplasm; organelle lumen	metabolic process	Pf01532		510	56.6	5.19
B8NJB2	Neutral protease 2 homolog AFLA_065450 OS=Aspergillus flavus (strain ATCC 200026 / FGSC A1120 / NRRL 3357 / JCM 12722 / SRRC 167) GN=AFLA_065450 PE=3 SV=1 - [NPIIA_ASPFN]	5.45	1	3	3	284	catalytic activity; metal ion binding	extracellular	metabolic process	Pf02102	7911949	404	42.8	5.36
B8MYV0	Probable exo-1,4-beta-xylosidase xlnD OS=Aspergillus flavus (strain ATCC 200026 / FGSC A1120 / NRRL 3357 / JCM 12722 / SRRC 167) GN=xlnD PE=3 SV=1 - [XYND_ASPFN]	14.43	1	9	9	121	catalytic activity; metal ion binding	extracellular	metabolic process; transport; cellular homeostasis	Pf00933; Pf01915	7917197	797	86.3	5.06
B8MW96	Cellulose-binding GDSL lipase/acylhydrolase, putative OS=Aspergillus flavus (strain ATCC 200026 / FGSC A1120 / NRRL 3357 / JCM 12722 / SRRC 167) GN=AFLA_087860 PE=4 SV=1 - [B8MW96_ASPFN]	8.12	1	3	3	146	catalytic activity		metabolic process		7917266	271	29.1	5.15
B8NQP5	Cellobiose dehydrogenase OS=Aspergillus flavus (strain ATCC 200026 / FGSC A1120 / NRRL 3357 / JCM 12722 / SRRC 167) GN=AFLA_001890 PE=4 SV=1 - [B8NQP5_ASPFN]	13.54	1	8	8	138	catalytic activity; nucleotide binding	membrane	metabolic process	Pf00732; Pf05199	7916070	857	90.8	5.07
B8N6Q4	Vacuolar segregation protein (Pep7), putative OS=Aspergillus flavus (strain ATCC 200026 / FGSC A1120 / NRRL 3357 / JCM 12722 / SRRC 167) GN=AFLA_015670 PE=4 SV=1 - [B8N6Q4_ASPFN]	16.48	1	9	9	81	catalytic activity	membrane	metabolic process	Pf06964	7908906	637	69.4	4.7
B8N7X2	Beta-hexosaminidase, putative OS=Aspergillus flavus (strain ATCC 200026 / FGSC A1120 / NRRL 3357 / JCM 12722 / SRRC 167) GN=AFLA_105650 PE=4 SV=1 - [B8N7X2_ASPFN]	8.44	1	4	4	20	catalytic activity	membrane	metabolic process	Pf00728	7922104	616	68.1	5.21
B8NU25	Putative uncharacterized protein OS=Aspergillus flavus (strain ATCC 200026 / FGSC A1120 / NRRL 3357 / JCM 12722 / SRRC 167) GN=AFLA_101960 PE=4 SV=1 - [B8NU25_ASPFN]	19.53	1	8	8	37	catalytic activity; nucleotide binding		metabolic process	Pf01565; Pf08031	7919946	645	69.4	5.33
B8NGM1	Xylosidase : arabinofuranosidase OS=Aspergillus flavus (strain ATCC 200026 / FGSC A1120 / NRRL 3357 / JCM 12722 / SRRC 167) GN=AFLA_136480 PE=4 SV=1 - [B8NGM1_ASPFN]	10.28	1	3	3	70	catalytic activity		metabolic process	Pf04616	7913604	564	62	4.79
B8NLE2	Mycelial catalase Cat1 OS=Aspergillus flavus (strain ATCC 200026 / FGSC A1120 / NRRL 3357 / JCM 12722 / SRRC 167) GN=AFLA_090690 PE=3 SV=1 - [B8NLE2_ASPFN]	35.86	1	21	21	546	antioxidant activity; catalytic activity; metal ion binding	membrane	response to stimulus; metabolic process	Pf00199; Pf06628	7917068	725	79.8	5.57
B8N7P6	Hydrolase, putative OS=Aspergillus flavus (strain ATCC 200026 / FGSC A1120 / NRRL 3357 / JCM 12722 / SRRC 167) GN=AFLA_104890 PE=4 SV=1 - [B8N7P6_ASPFN]	17.84	1	10	10	83	catalytic activity	membrane	metabolic process	Pf00703; Pf02836; Pf02837	7912262	639	71.5	4.94
B8NER3	Xylosidase/glycosyl hydrolase, putative OS=Aspergillus flavus (strain ATCC 200026 / FGSC A1120 / NRRL 3357 / JCM 12722 / SRRC 167) GN=AFLA_063500 PE=4 SV=1 - [B8NER3_ASPFN]	8.46	1	1	1	19	catalytic activity		metabolic process		7918605	130	14	4.41
B8N0S9	Alpha-amylase, putative OS=Aspergillus flavus (strain ATCC 200026 / FGSC A1120 / NRRL 3357 / JCM 12722 / SRRC 167) GN=AFLA_026140 PE=3 SV=1 - [B8N0S9_ASPFN]	35.27	1	19	19	977	catalytic activity; metal ion binding	membrane	metabolic process	Pf00128; Pf09260	7919302	499	54.8	4.81
B8N0T0	Alpha-glucosidase AgdA, putative OS=Aspergillus flavus (strain ATCC 200026 / FGSC A1120 / NRRL 3357 / JCM 12722 / SRRC 167) GN=AFLA_026150 PE=4 SV=1 - [B8N0T0_ASPFN]	10.46	1	9	9	68	catalytic activity	membrane	metabolic process	Pf01055	7919303	985	108.7	5.48
B8N765	Beta-galactosidase OS=Aspergillus flavus (strain ATCC 200026 / FGSC A1120 / NRRL 3357 / JCM 12722 / SRRC 167) GN=AFLA_019980 PE=3 SV=1 - [B8N765_ASPFN]	9.17	1	8	8	23	catalytic activity		metabolic process	Pf01301; Pf10435	7914956	981	108.7	5.11
B8NVQ1	Gluconolactonase, putative OS=Aspergillus flavus (strain ATCC 200026 / FGSC A1120 / NRRL 3357 / JCM 12722 / SRRC 167) GN=AFLA_117380 PE=4 SV=1 - [B8NVQ1_ASPFN]	15.69	1	5	5	22	catalytic activity		metabolic process	Pf03088; Pf08450	7921461	376	41.3	5
B8MXV3	Beta-hexosaminidase OS=Aspergillus flavus (strain ATCC 200026 / FGSC A1120 / NRRL 3357 / JCM 12722 / SRRC 167) GN=AFLA_078900 PE=3 SV=1 - [B8MXV3_ASPFN]	33.17	1	18	18	301	catalytic activity		metabolic process	Pf00728; Pf02838	7915250	600	67.5	5.02
B8NAS9	Peptidyl-prolyl cis-trans isomerase Cpr7, putative OS=Aspergillus flavus (strain ATCC 200026 / FGSC A1120 / NRRL 3357 / JCM 12722 / SRRC 167) GN=AFLA_043040 PE=4 SV=1 - [B8NAS9_ASPFN]	2.43	1	1	1	2	catalytic activity; protein binding	cytoplasm	metabolic process	Pf00160	7913078	371	40.8	6.39
B8N295	Endo xylanase, putative OS=Aspergillus flavus (strain ATCC 200026 / FGSC A1120 / NRRL 3357 / JCM 12722 / SRRC 167) GN=AFLA_035800 PE=4 SV=1 - [B8N295_ASPFN]	36.34	1	11	11	160	catalytic activity	membrane	metabolic process	Pf04616	7913485	355	39	4.94
B8NTE9	Glycosyl hydrolases family 32 superfamily OS=Aspergillus flavus (strain ATCC 200026 / FGSC A1120 / NRRL 3357 / JCM 12722 / SRRC 167) GN=AFLA_097890 PE=3 SV=1 - [B8NTE9_ASPFN]	19.71	1	10	10	150	catalytic activity		metabolic process	Pf00251; Pf08244	7910664	619	67.1	4.88
B8NFH0	Putative uncharacterized protein OS=Aspergillus flavus (strain ATCC 200026 / FGSC A1120 / NRRL 3357 / JCM 12722 / SRRC 167) GN=AFLA_063040 PE=4 SV=1 - [B8NFH0_ASPFN]	16.88	1	11	11	47	catalytic activity		metabolic process	Pf00933; Pf01915	7918559	764	82.2	4.92
B8NNM2	Putative uncharacterized protein OS=Aspergillus flavus (strain ATCC 200026 / FGSC A1120 / NRRL 3357 / JCM 12722 / SRRC 167) GN=AFLA_129230 PE=4 SV=1 - [B8NNM2_ASPFN]	12.9	1	4	4	37	catalytic activity; nucleotide binding	membrane	metabolic process	Pf01565; Pf08031	7921788	473	51	5.14
B8NUV4	Isoamyl alcohol oxidase OS=Aspergillus flavus (strain ATCC 200026 / FGSC A1120 / NRRL 3357 / JCM 12722 / SRRC 167) GN=AFLA_102480 PE=4 SV=1 - [B8NUV4_ASPFN]	16.47	1	9	9	57	catalytic activity; nucleotide binding		metabolic process	Pf01565; Pf08031	7919997	595	64.3	6.46
B8N747	Extracellular phytase, putative OS=Aspergillus flavus (strain ATCC 200026 / FGSC A1120 / NRRL 3357 / JCM 12722 / SRRC 167) GN=AFLA_019800 PE=3 SV=1 - [B8N747_ASPFN]	30.21	1	15	15	140	catalytic activity	membrane	metabolic process	Pf00245; Pf00884; Pf01663; Pf02995	7914938	652	72.6	5.24
B8MWZ2	Putative uncharacterized protein OS=Aspergillus flavus (strain ATCC 200026 / FGSC A1120 / NRRL 3357 / JCM 12722 / SRRC 167) GN=AFLA_075800 PE=4 SV=1 - [B8MWZ2_ASPFN]	32.8	1	13	13	147	catalytic activity; nucleotide binding		metabolic process	Pf01565; Pf08031	7914058	567	61.9	5.43
B8NIY9	Lysosomal alpha-glucosidase, putative OS=Aspergillus flavus (strain ATCC 200026 / FGSC A1120 / NRRL 3357 / JCM 12722 / SRRC 167) GN=AFLA_070170 PE=4 SV=1 - [B8NIY9_ASPFN]	19.26	1	19	19	309	catalytic activity	membrane	metabolic process	Pf01055	7914182	950	106.2	5.02
B8NWD3	Alpha-1,2-mannosidase family protein OS=Aspergillus flavus (strain ATCC 200026 / FGSC A1120 / NRRL 3357 / JCM 12722 / SRRC 167) GN=AFLA_119700 PE=4 SV=1 - [B8NWD3_ASPFN]	11.04	1	7	7	27	catalytic activity		metabolic process	Pf07971	7919663	779	85.2	5
B8NF60	Alpha-xylosidase, putative OS=Aspergillus flavus (strain ATCC 200026 / FGSC A1120 / NRRL 3357 / JCM 12722 / SRRC 167) GN=AFLA_061040 PE=4 SV=1 - [B8NF60_ASPFN]	16.03	1	13	13	95	catalytic activity	membrane	metabolic process	Pf01055	7914282	967	108.6	7.24
B8NAJ8	Tripeptidyl-peptidase (TppA), putative OS=Aspergillus flavus (strain ATCC 200026 / FGSC A1120 / NRRL 3357 / JCM 12722 / SRRC 167) GN=AFLA_040430 PE=4 SV=1 - [B8NAJ8_ASPFN]	16.74	1	5	5	190	catalytic activity	membrane	metabolic process	Pf00082; Pf09286	7920571	466	50.7	5.62
B8NE70	Extracellular GDSL-like lipase/acylhydrolase, putative OS=Aspergillus flavus (strain ATCC 200026 / FGSC A1120 / NRRL 3357 / JCM 12722 / SRRC 167) GN=AFLA_058010 PE=4 SV=1 - [B8NE70_ASPFN]	31.49	1	12	12	216	catalytic activity	membrane	metabolic process	Pf00657	7915792	397	43.1	4.91
B8MX25	Alpha-L-fucosidase 2, putative OS=Aspergillus flavus (strain ATCC 200026 / FGSC A1120 / NRRL 3357 / JCM 12722 / SRRC 167) GN=AFLA_076120 PE=4 SV=1 - [B8MX25_ASPFN]	15.29	1	9	9	18	catalytic activity	membrane	metabolic process		7914091	785	86	5.21
B8NE37	Beta-N-hexosaminidase, putative OS=Aspergillus flavus (strain ATCC 200026 / FGSC A1120 / NRRL 3357 / JCM 12722 / SRRC 167) GN=AFLA_057680 PE=4 SV=1 - [B8NE37_ASPFN]	17.82	1	8	8	23	catalytic activity		metabolic process	Pf00728	7915759	707	79.8	4.7
B8NBF4	Extracellular endoglucanase/cellulase, putative OS=Aspergillus flavus (strain ATCC 200026 / FGSC A1120 / NRRL 3357 / JCM 12722 / SRRC 167) GN=AFLA_045290 PE=4 SV=1 - [B8NBF4_ASPFN]	23.06	1	8	8	96	catalytic activity	extracellular	metabolic process	Pf00150; Pf00734	7912413	490	51.6	4.87
B8NIV4	Cellobiohydrolase, putative OS=Aspergillus flavus (strain ATCC 200026 / FGSC A1120 / NRRL 3357 / JCM 12722 / SRRC 167) GN=AFLA_069820 PE=4 SV=1 - [B8NIV4_ASPFN]	37.59	1	10	10	136	catalytic activity		metabolic process	Pf01341	7914147	407	43.2	4.5
B8NIG8	1,4-beta-D-glucan-cellobiohydrolyase, putative OS=Aspergillus flavus (strain ATCC 200026 / FGSC A1120 / NRRL 3357 / JCM 12722 / SRRC 167) GN=AFLA_067550 PE=4 SV=1 - [B8NIG8_ASPFN]	40.43	1	12	14	510	catalytic activity		metabolic process	Pf00840	7919162	465	49.4	4.86
B8NW98	Putative uncharacterized protein OS=Aspergillus flavus (strain ATCC 200026 / FGSC A1120 / NRRL 3357 / JCM 12722 / SRRC 167) GN=AFLA_118450 PE=4 SV=1 - [B8NW98_ASPFN]	13.55	1	10	10	58	catalytic activity		metabolic process		7917445	701	78.5	4.81
B8N482	Glucoamylase, putative OS=Aspergillus flavus (strain ATCC 200026 / FGSC A1120 / NRRL 3357 / JCM 12722 / SRRC 167) GN=AFLA_034950 PE=4 SV=1 - [B8N482_ASPFN]	37.93	1	13	13	214	catalytic activity		metabolic process	Pf00723	7918169	493	52.5	5
B8NG30	Putative uncharacterized protein OS=Aspergillus flavus (strain ATCC 200026 / FGSC A1120 / NRRL 3357 / JCM 12722 / SRRC 167) GN=AFLA_131910 PE=4 SV=1 - [B8NG30_ASPFN]	18.54	1	6	6	61	catalytic activity; nucleotide binding		metabolic process	Pf01565	7916699	437	47.2	6.89
B8N170	Glutamate carboxypeptidase, putative OS=Aspergillus flavus (strain ATCC 200026 / FGSC A1120 / NRRL 3357 / JCM 12722 / SRRC 167) GN=AFLA_028450 PE=4 SV=1 - [B8N170_ASPFN]	2.81	1	2	2	8	catalytic activity	membrane	metabolic process	Pf02225; Pf04253; Pf04389; Pf05450	7910348	782	86.6	5.77
B8NJS3	Alpha-1,2-mannosidase family protein, putative OS=Aspergillus flavus (strain ATCC 200026 / FGSC A1120 / NRRL 3357 / JCM 12722 / SRRC 167) GN=AFLA_068830 PE=4 SV=1 - [B8NJS3_ASPFN]	22.13	1	15	15	80	catalytic activity		metabolic process	Pf07971	7910425	800	88.5	5.44
B8NMX3	Amylase, putative OS=Aspergillus flavus (strain ATCC 200026 / FGSC A1120 / NRRL 3357 / JCM 12722 / SRRC 167) GN=AFLA_123170 PE=4 SV=1 - [B8NMX3_ASPFN]	20.96	1	10	10	41	catalytic activity		metabolic process	Pf00128	7920923	582	66.6	5.14
B8NE00	Beta-glucosidase, putative OS=Aspergillus flavus (strain ATCC 200026 / FGSC A1120 / NRRL 3357 / JCM 12722 / SRRC 167) GN=AFLA_057310 PE=4 SV=1 - [B8NE00_ASPFN]	23.07	1	17	17	185	catalytic activity	membrane	metabolic process	Pf00933; Pf01915	7915722	815	88.8	5.33
B8NPM2	Tripeptidyl peptidase A OS=Aspergillus flavus (strain ATCC 200026 / FGSC A1120 / NRRL 3357 / JCM 12722 / SRRC 167) GN=AFLA_000860 PE=4 SV=1 - [B8NPM2_ASPFN]	15.99	1	8	8	57	catalytic activity		metabolic process	Pf09286	7921799	594	63.5	5.16
B8NTD8	Isoamyl alcohol oxidase, putative OS=Aspergillus flavus (strain ATCC 200026 / FGSC A1120 / NRRL 3357 / JCM 12722 / SRRC 167) GN=AFLA_097780 PE=4 SV=1 - [B8NTD8_ASPFN]	28.75	1	9	9	139	catalytic activity; nucleotide binding		metabolic process	Pf01565; Pf08031	7910653	473	51	6.79
B8NFH8	Isoamyl alcohol oxidase, putative OS=Aspergillus flavus (strain ATCC 200026 / FGSC A1120 / NRRL 3357 / JCM 12722 / SRRC 167) GN=AFLA_063120 PE=4 SV=1 - [B8NFH8_ASPFN]	12.09	1	5	5	42	catalytic activity; nucleotide binding		metabolic process	Pf01565; Pf08031	7918567	579	62.4	5.17
B8ND35	NAD-dependent formate dehydrogenase AciA/Fdh OS=Aspergillus flavus (strain ATCC 200026 / FGSC A1120 / NRRL 3357 / JCM 12722 / SRRC 167) GN=AFLA_055060 PE=3 SV=1 - [B8ND35_ASPFN]	17.81	1	5	5	14	nucleotide binding; catalytic activity	cytoplasm; cytosol; membrane	metabolic process	Pf00389; Pf02826	7911313	365	40.1	6.76
B8N9E3	FAD-dependent oxygenase, putative OS=Aspergillus flavus (strain ATCC 200026 / FGSC A1120 / NRRL 3357 / JCM 12722 / SRRC 167) GN=AFLA_110890 PE=4 SV=1 - [B8N9E3_ASPFN]	25.89	1	12	12	95	catalytic activity; nucleotide binding	membrane	metabolic process	Pf01565; Pf08031	7915658	506	55.5	5.44
B8NMJ5	Rhamnogalacturonase, putative OS=Aspergillus flavus (strain ATCC 200026 / FGSC A1120 / NRRL 3357 / JCM 12722 / SRRC 167) GN=AFLA_124310 PE=4 SV=1 - [B8NMJ5_ASPFN]	17.69	1	8	8	18	catalytic activity		metabolic process		7909658	571	62.9	4.54
B8N0I3	Glycosyl hydrolase, putative OS=Aspergillus flavus (strain ATCC 200026 / FGSC A1120 / NRRL 3357 / JCM 12722 / SRRC 167) GN=AFLA_024260 PE=4 SV=1 - [B8N0I3_ASPFN]	19.8	1	16	16	49	catalytic activity		metabolic process	Pf00703; Pf02836; Pf02837	7916858	813	92	6.96
B8N2W9	Extracellular endoglucanase, putative OS=Aspergillus flavus (strain ATCC 200026 / FGSC A1120 / NRRL 3357 / JCM 12722 / SRRC 167) GN=AFLA_024930 PE=4 SV=1 - [B8N2W9_ASPFN]	20.13	1	16	16	239	catalytic activity	nucleus; organelle lumen; membrane	metabolic process	Pf00150; Pf03153; Pf03154; Pf03442	7916925	909	99.5	5.3
B8MY83	Glycosyl hydrolase, putative OS=Aspergillus flavus (strain ATCC 200026 / FGSC A1120 / NRRL 3357 / JCM 12722 / SRRC 167) GN=AFLA_080200 PE=4 SV=1 - [B8MY83_ASPFN]	29.97	1	14	14	67	catalytic activity		metabolic process	Pf01055	7922257	654	75	5.34
B8NX52	Glucoamylase OS=Aspergillus flavus (strain ATCC 200026 / FGSC A1120 / NRRL 3357 / JCM 12722 / SRRC 167) GN=AFLA_122400 PE=3 SV=1 - [B8NX52_ASPFN]	37.09	1	18	18	818	catalytic activity		metabolic process	Pf00686; Pf00723	7911231	612	65.4	5.17
B8NCQ0	Putative uncharacterized protein OS=Aspergillus flavus (strain ATCC 200026 / FGSC A1120 / NRRL 3357 / JCM 12722 / SRRC 167) GN=AFLA_039570 PE=4 SV=1 - [B8NCQ0_ASPFN]	21.81	1	13	13	114	catalytic activity		metabolic process	Pf00933; Pf01915	7913865	775	84.5	5.24
B8NLK5	Serine carboxypeptidase, putative OS=Aspergillus flavus (strain ATCC 200026 / FGSC A1120 / NRRL 3357 / JCM 12722 / SRRC 167) GN=AFLA_092210 PE=4 SV=1 - [B8NLK5_ASPFN]	14.66	1	7	8	68	catalytic activity		metabolic process	Pf00450	7918354	532	59.5	4.93
B8MX95	Glucose oxidase, putative OS=Aspergillus flavus (strain ATCC 200026 / FGSC A1120 / NRRL 3357 / JCM 12722 / SRRC 167) GN=AFLA_076820 PE=3 SV=1 - [B8MX95_ASPFN]	9.61	1	5	5	12	catalytic activity; nucleotide binding		metabolic process	Pf00732; Pf05199; Pf05834	7916577	593	63.6	6.48
B8N3J2	Endo-1,3-beta-glucanase Engl1 OS=Aspergillus flavus (strain ATCC 200026 / FGSC A1120 / NRRL 3357 / JCM 12722 / SRRC 167) GN=AFLA_028950 PE=4 SV=1 - [B8N3J2_ASPFN]	23.08	1	17	17	183	catalytic activity	membrane	metabolic process	Pf03639	7910398	910	97.8	5.94
B8NCJ5	Acetylcholinesterase, putative OS=Aspergillus flavus (strain ATCC 200026 / FGSC A1120 / NRRL 3357 / JCM 12722 / SRRC 167) GN=AFLA_039020 PE=4 SV=1 - [B8NCJ5_ASPFN]	15.3	2	6	6	49	catalytic activity	membrane	metabolic process	Pf00135; Pf07859	7911394	451	49.3	5.8
B8NT86	Alpha-L-fucosidase 2, putative OS=Aspergillus flavus (strain ATCC 200026 / FGSC A1120 / NRRL 3357 / JCM 12722 / SRRC 167) GN=AFLA_053690 PE=4 SV=1 - [B8NT86_ASPFN]	22.47	1	14	14	103	catalytic activity	membrane	metabolic process		7908801	792	86.3	5.54
B8N320	Alpha-L-rhamnosidase A, putative OS=Aspergillus flavus (strain ATCC 200026 / FGSC A1120 / NRRL 3357 / JCM 12722 / SRRC 167) GN=AFLA_025440 PE=4 SV=1 - [B8N320_ASPFN]	3.92	1	2	2	5	catalytic activity	membrane	metabolic process	Pf05592; Pf06202	7909234	663	71.5	5.27
B8NEE0	Pyridine nucleotide-disulphide oxidoreductase family protein OS=Aspergillus flavus (strain ATCC 200026 / FGSC A1120 / NRRL 3357 / JCM 12722 / SRRC 167) GN=AFLA_060490 PE=4 SV=1 - [B8NEE0_ASPFN]	13.19	1	12	12	142	catalytic activity; nucleotide binding		metabolic process	Pf03572; Pf07992	7914227	963	105.1	5.39
B8N7M4	Serine peptidase, putative OS=Aspergillus flavus (strain ATCC 200026 / FGSC A1120 / NRRL 3357 / JCM 12722 / SRRC 167) GN=AFLA_104670 PE=4 SV=1 - [B8N7M4_ASPFN]	33.2	1	11	11	148	catalytic activity	membrane	metabolic process	Pf05577; Pf12697	7912240	515	56.8	5
B8NCH3	Adenosine deaminase family protein OS=Aspergillus flavus (strain ATCC 200026 / FGSC A1120 / NRRL 3357 / JCM 12722 / SRRC 167) GN=AFLA_038790 PE=4 SV=1 - [B8NCH3_ASPFN]	18.54	1	11	11	166	catalytic activity		metabolic process	Pf00962	7911372	577	65	5.39
B8NSR3	Alpha-L-rhamnosidase B, putative OS=Aspergillus flavus (strain ATCC 200026 / FGSC A1120 / NRRL 3357 / JCM 12722 / SRRC 167) GN=AFLA_050140 PE=4 SV=1 - [B8NSR3_ASPFN]	20.24	1	11	11	122	catalytic activity		metabolic process	Pf05592	7911843	677	74.1	6.09
B8NFR0	Mitochondrial inner membrane AAA protease Yta12, putative OS=Aspergillus flavus (strain ATCC 200026 / FGSC A1120 / NRRL 3357 / JCM 12722 / SRRC 167) GN=AFLA_133390 PE=3 SV=1 - [B8NFR0_ASPFN]	1.03	1	1	1	2	nucleotide binding; catalytic activity; metal ion binding	membrane	metabolic process; response to stimulus	Pf00004; Pf01434; Pf05496; Pf06068; Pf06480; Pf07724; Pf07728	7921456	874	97.5	8.21
B8NKD4	Putative uncharacterized protein OS=Aspergillus flavus (strain ATCC 200026 / FGSC A1120 / NRRL 3357 / JCM 12722 / SRRC 167) GN=AFLA_090090 PE=4 SV=1 - [B8NKD4_ASPFN]	27.39	1	13	13	109	catalytic activity; metal ion binding	membrane	metabolic process	Pf00246	7917008	533	58.4	4.78
B8NWK3	Putative uncharacterized protein OS=Aspergillus flavus (strain ATCC 200026 / FGSC A1120 / NRRL 3357 / JCM 12722 / SRRC 167) GN=AFLA_120400 PE=4 SV=1 - [B8NWK3_ASPFN]	9.7	3	7	7	22	catalytic activity		metabolic process	Pf05592; Pf08531	7922177	866	95.4	5.3
B8NLF4	Serine/threonine protein kinase, putative OS=Aspergillus flavus (strain ATCC 200026 / FGSC A1120 / NRRL 3357 / JCM 12722 / SRRC 167) GN=AFLA_090810 PE=4 SV=1 - [B8NLF4_ASPFN]	1.45	1	1	1	1	catalytic activity; nucleotide binding		metabolic process	Pf00069	7917241	757	84.6	8.82
B8N8E7	Glucose-methanol-choline (Gmc) oxidoreductase, putative OS=Aspergillus flavus (strain ATCC 200026 / FGSC A1120 / NRRL 3357 / JCM 12722 / SRRC 167) GN=AFLA_107410 PE=3 SV=1 - [B8N8E7_ASPFN]	10.53	1	4	4	17	catalytic activity; nucleotide binding	membrane	metabolic process	Pf00732; Pf05199; Pf05834	7913387	608	66.4	5.78
B8NLS6	Glucose-methanol-choline (Gmc) oxidoreductase, putative OS=Aspergillus flavus (strain ATCC 200026 / FGSC A1120 / NRRL 3357 / JCM 12722 / SRRC 167) GN=AFLA_092920 PE=4 SV=1 - [B8NLS6_ASPFN]	23.99	1	12	12	56	catalytic activity; nucleotide binding		metabolic process	Pf00732; Pf05199	7913657	646	70.2	4.98
B8NRL4	FAD/FMN-containing isoamyl alcohol oxidase MreA OS=Aspergillus flavus (strain ATCC 200026 / FGSC A1120 / NRRL 3357 / JCM 12722 / SRRC 167) GN=AFLA_049190 PE=4 SV=1 - [B8NRL4_ASPFN]	28.29	1	11	11	198	catalytic activity; nucleotide binding	membrane	metabolic process	Pf01565; Pf08031	7920129	562	61	5.1
B8MW63	Gamma-glutamyltranspeptidase OS=Aspergillus flavus (strain ATCC 200026 / FGSC A1120 / NRRL 3357 / JCM 12722 / SRRC 167) GN=AFLA_074100 PE=4 SV=1 - [B8MW63_ASPFN]	26.37	1	12	12	52	catalytic activity	membrane	metabolic process	Pf01019	7911719	584	62.9	5.17
B8N2T3	Monooxygenase, putative OS=Aspergillus flavus (strain ATCC 200026 / FGSC A1120 / NRRL 3357 / JCM 12722 / SRRC 167) GN=AFLA_023670 PE=4 SV=1 - [B8N2T3_ASPFN]	2.33	1	1	1	1	catalytic activity	membrane	metabolic process	Pf01494; Pf01946; Pf05834; Pf07992	7915826	387	42.9	6
B8N784	Extracellular lipase, putative OS=Aspergillus flavus (strain ATCC 200026 / FGSC A1120 / NRRL 3357 / JCM 12722 / SRRC 167) GN=AFLA_020170 PE=4 SV=1 - [B8N784_ASPFN]	12.53	1	4	4	23	catalytic activity		metabolic process	Pf00135; Pf07859	7914975	359	38.4	4.79
B8NWI1	Pheromone processing carboxypeptidase (Sxa2), putative OS=Aspergillus flavus (strain ATCC 200026 / FGSC A1120 / NRRL 3357 / JCM 12722 / SRRC 167) GN=AFLA_120180 PE=4 SV=1 - [B8NWI1_ASPFN]	13.06	1	5	6	104	catalytic activity		metabolic process	Pf00450	7922155	513	57.7	4.78
B8NJU9	GPI anchored protein, putative OS=Aspergillus flavus (strain ATCC 200026 / FGSC A1120 / NRRL 3357 / JCM 12722 / SRRC 167) GN=AFLA_069090 PE=4 SV=1 - [B8NJU9_ASPFN]	18.99	1	6	6	35	catalytic activity; structural molecule activity		metabolic process	Pf00300; Pf08440	7910451	358	39.8	6.76
B8N7I7	Probable alpha-N-arabinofuranosidase B OS=Aspergillus flavus (strain ATCC 200026 / FGSC A1120 / NRRL 3357 / JCM 12722 / SRRC 167) GN=abfB PE=3 SV=1 - [ABFB_ASPFN]	17	1	7	7	53	catalytic activity	extracellular	metabolic process	Pf05270; Pf09206	7912203	506	52.2	4.96
B8NIX4	Probable alpha-N-arabinofuranosidase C OS=Aspergillus flavus (strain ATCC 200026 / FGSC A1120 / NRRL 3357 / JCM 12722 / SRRC 167) GN=abfC PE=3 SV=1 - [ABFC_ASPFN]	4.56	1	2	2	2	catalytic activity	extracellular; membrane	metabolic process	Pf06964	7914167	504	56.1	5.44
B8NBI2	Probable acetylxylan esterase A OS=Aspergillus flavus (strain ATCC 200026 / FGSC A1120 / NRRL 3357 / JCM 12722 / SRRC 167) GN=axeA PE=3 SV=1 - [AXE1_ASPFN]	21.82	1	3	3	70	catalytic activity	extracellular; membrane	metabolic process	Pf00326; Pf10503	7912441	307	33.3	4.96
B8NDE2	Probable beta-glucosidase I OS=Aspergillus flavus (strain ATCC 200026 / FGSC A1120 / NRRL 3357 / JCM 12722 / SRRC 167) GN=bglI PE=3 SV=2 - [BGLI_ASPFN]	8.34	3	6	6	18	catalytic activity	extracellular	metabolic process	Pf00933; Pf01915; Pf07691		839	92	5.48
B8MW97	probable endo-beta-1,4-glucanase B OS=Aspergillus flavus (strain ATCC 200026 / FGSC A1120 / NRRL 3357 / JCM 12722 / SRRC 167) GN=eglB PE=3 SV=1 - [EGLB_ASPFN]	17.12	1	5	5	68	catalytic activity	extracellular	metabolic process	Pf00150	7917267	333	36.9	4.59
B8MXJ7	Probable endo-beta-1,4-glucanase D OS=Aspergillus flavus (strain ATCC 200026 / FGSC A1120 / NRRL 3357 / JCM 12722 / SRRC 167) GN=eglD PE=3 SV=1 - [EGLD_ASPFN]	24.25	1	7	7	53	catalytic activity	extracellular	metabolic process	Pf00734; Pf03443	7913045	367	38	5.63
B8N151	Probable glucan 1,3-beta-glucosidase A OS=Aspergillus flavus (strain ATCC 200026 / FGSC A1120 / NRRL 3357 / JCM 12722 / SRRC 167) GN=exgA PE=3 SV=1 - [EXGA_ASPFN]	22.72	1	8	8	52	catalytic activity; metal ion binding	extracellular	metabolic process	Pf00150; Pf02449	7910329	405	44.3	4.73
B8NPA4	Probable feruloyl esterase B-1 OS=Aspergillus flavus (strain ATCC 200026 / FGSC A1120 / NRRL 3357 / JCM 12722 / SRRC 167) GN=faeB-1 PE=3 SV=1 - [FAEB1_ASPFN]	2.09	1	1	1	2	catalytic activity	extracellular	metabolic process	Pf03231; Pf07519	7921752	526	57.7	5.81
B8N7Z6	Probable feruloyl esterase C OS=Aspergillus flavus (strain ATCC 200026 / FGSC A1120 / NRRL 3357 / JCM 12722 / SRRC 167) GN=faeC PE=3 SV=1 - [FAEC_ASPFN]	28.15	1	4	4	65	catalytic activity	extracellular	metabolic process		7909695	270	28.4	6.79
B8NIV9	Probable mannan endo-1,4-beta-mannosidase F OS=Aspergillus flavus (strain ATCC 200026 / FGSC A1120 / NRRL 3357 / JCM 12722 / SRRC 167) GN=manF PE=3 SV=1 - [MANF_ASPFN]	27.43	1	12	12	56	catalytic activity	extracellular	metabolic process	Pf00150; Pf00734; Pf12905	7914152	463	50	5.3
B8NWE1	Neutral protease 2 homolog AFLA_119780 OS=Aspergillus flavus (strain ATCC 200026 / FGSC A1120 / NRRL 3357 / JCM 12722 / SRRC 167) GN=AFLA_119780 PE=3 SV=1 - [NPIIB_ASPFN]	34.15	2	7	7	76	catalytic activity; metal ion binding	extracellular	metabolic process	Pf02102	7922115	284	30.3	4.82
B8N106	Alkaline protease 1 OS=Aspergillus flavus (strain ATCC 200026 / FGSC A1120 / NRRL 3357 / JCM 12722 / SRRC 167) GN=alp1 PE=1 SV=1 - [ORYZ_ASPFN]	32.26	1	11	11	1144	catalytic activity; protein binding	extracellular	metabolic process; regulation of biological process	Pf00082; Pf05922	7910284	403	42.5	6.38
B8N4P0	Probable carboxypeptidase AFLA_037450 OS=Aspergillus flavus (strain ATCC 200026 / FGSC A1120 / NRRL 3357 / JCM 12722 / SRRC 167) GN=AFLA_037450 PE=3 SV=1 - [P20D2_ASPFN]	19.77	1	7	7	49	catalytic activity; metal ion binding	extracellular	metabolic process	Pf01546; Pf07687	7919708	430	45.8	5.06
B8NLY9	Aspartic protease pep1 OS=Aspergillus flavus (strain ATCC 200026 / FGSC A1120 / NRRL 3357 / JCM 12722 / SRRC 167) GN=pep1 PE=3 SV=1 - [PEPA_ASPFN]	2.97	1	1	1	1	catalytic activity	extracellular	metabolic process	Pf00026	7919537	404	42.3	5.07
B8N8M2	Probable endopolygalacturonase I OS=Aspergillus flavus (strain ATCC 200026 / FGSC A1120 / NRRL 3357 / JCM 12722 / SRRC 167) GN=pgaI PE=3 SV=1 - [PGLR1_ASPFN]	14.71	1	4	4	9	catalytic activity	extracellular	metabolic process	Pf00295	7914189	367	37.8	8.25
B8NG16	Probable exopolygalacturonase X OS=Aspergillus flavus (strain ATCC 200026 / FGSC A1120 / NRRL 3357 / JCM 12722 / SRRC 167) GN=pgaX PE=3 SV=1 - [PGLRX_ASPFN]	12.93	1	4	4	26	catalytic activity	extracellular; membrane	metabolic process	Pf00295	7918703	433	46.8	4.58
B8NX10	Probable pectate lyase E OS=Aspergillus flavus (strain ATCC 200026 / FGSC A1120 / NRRL 3357 / JCM 12722 / SRRC 167) GN=plyE PE=3 SV=1 - [PLYE_ASPFN]	25.29	1	4	4	7	catalytic activity	extracellular	metabolic process	Pf03211	7918450	257	27.3	8
B8NPS7	Probable pectinesterase A OS=Aspergillus flavus (strain ATCC 200026 / FGSC A1120 / NRRL 3357 / JCM 12722 / SRRC 167) GN=pmeA PE=3 SV=1 - [PMEA_ASPFN]	13.58	1	3	3	22	catalytic activity	extracellular	cell organization and biogenesis; metabolic process	Pf01095	7921854	324	34.6	4.67
B8NCU7	Probable rhamnogalacturonate lyase A OS=Aspergillus flavus (strain ATCC 200026 / FGSC A1120 / NRRL 3357 / JCM 12722 / SRRC 167) GN=rglA PE=3 SV=1 - [RGLA_ASPFN]	23.86	1	8	8	76	catalytic activity	extracellular	metabolic process	Pf09284	7922015	528	56.9	4.74
B8N5T6	Probable rhamnogalacturonate lyase B OS=Aspergillus flavus (strain ATCC 200026 / FGSC A1120 / NRRL 3357 / JCM 12722 / SRRC 167) GN=rglB PE=3 SV=1 - [RGLB_ASPFN]	5.13	1	3	3	10	catalytic activity	extracellular	metabolic process		7915052	663	73.5	5.1
B8NPS8	Probable endo-xylogalacturonan hydrolase A OS=Aspergillus flavus (strain ATCC 200026 / FGSC A1120 / NRRL 3357 / JCM 12722 / SRRC 167) GN=xghA PE=3 SV=1 - [XGHA_ASPFN]	21.67	1	7	7	22	catalytic activity	extracellular	metabolic process	Pf00295	7921855	406	42.3	4.56
B8NTI4	Probable D-xylulose kinase A OS=Aspergillus flavus (strain ATCC 200026 / FGSC A1120 / NRRL 3357 / JCM 12722 / SRRC 167) GN=xkiA PE=2 SV=1 - [XKS1_ASPFN]	2.1	1	1	1	2	nucleotide binding; catalytic activity	cytoplasm; membrane	metabolic process	Pf00370; Pf02782	7910699	572	62.9	6.16
B8NKE9	Probable endo-1,4-beta-xylanase A OS=Aspergillus flavus (strain ATCC 200026 / FGSC A1120 / NRRL 3357 / JCM 12722 / SRRC 167) GN=xlnA PE=3 SV=2 - [XYNA_ASPFN]	14.66	1	3	3	209	catalytic activity	extracellular	metabolic process	Pf00457		232	24.6	5.78
B8NER4	Probable endo-1,4-beta-xylanase F1 OS=Aspergillus flavus (strain ATCC 200026 / FGSC A1120 / NRRL 3357 / JCM 12722 / SRRC 167) GN=xynF1 PE=3 SV=1 - [XYNF1_ASPFN]	22.59	1	6	6	128	catalytic activity	extracellular; membrane	metabolic process	Pf00331	7918606	332	35.8	4.56
B8NXJ2	Probable endo-1,4-beta-xylanase F3 OS=Aspergillus flavus (strain ATCC 200026 / FGSC A1120 / NRRL 3357 / JCM 12722 / SRRC 167) GN=xynF3 PE=2 SV=1 - [XYNF3_ASPFN]	45.68	1	9	12	462	catalytic activity	extracellular	metabolic process	Pf00331	7920217	324	35.2	4.79
B8NA36	Glutamate dehydrogenase OS=Aspergillus flavus (strain ATCC 200026 / FGSC A1120 / NRRL 3357 / JCM 12722 / SRRC 167) GN=AFLA_113320 PE=3 SV=1 - [B8NA36_ASPFN]	2.4	1	1	1	3	nucleotide binding; catalytic activity	nucleus; cytoplasm; mitochondrion	metabolic process	Pf00208; Pf02812	7921232	458	49.3	5.94
B8NSW1	Calnexin OS=Aspergillus flavus (strain ATCC 200026 / FGSC A1120 / NRRL 3357 / JCM 12722 / SRRC 167) GN=AFLA_051540 PE=3 SV=1 - [B8NSW1_ASPFN]	1.07	1	1	1	1	metal ion binding; protein binding	cytoplasm; endoplasmic reticulum; membrane	metabolic process	Pf00262	7909149	562	61.9	4.98
B8MZ75	3-isopropylmalate dehydrogenase OS=Aspergillus flavus (strain ATCC 200026 / FGSC A1120 / NRRL 3357 / JCM 12722 / SRRC 167) GN=AFLA_083640 PE=3 SV=1 - [B8MZ75_ASPFN]	6.04	1	2	2	4	metal ion binding; catalytic activity; nucleotide binding	cytoplasm	metabolic process	Pf00180	7910725	364	38.6	5.45
B8N5I9	Cellulase family protein OS=Aspergillus flavus (strain ATCC 200026 / FGSC A1120 / NRRL 3357 / JCM 12722 / SRRC 167) GN=AFLA_013320 PE=4 SV=1 - [B8N5I9_ASPFN]	16.5	1	6	6	29	catalytic activity	membrane	metabolic process	Pf00150	7911092	412	46.4	5.57
B8NKQ0	C6 transcription factor (NirA), putative OS=Aspergillus flavus (strain ATCC 200026 / FGSC A1120 / NRRL 3357 / JCM 12722 / SRRC 167) GN=AFLA_093040 PE=4 SV=1 - [B8NKQ0_ASPFN]	1.89	1	1	1	1	DNA binding; metal ion binding	nucleus; membrane	metabolic process; regulation of biological process	Pf00172; Pf04082	7913669	901	100.3	6.7
B8N9B4	Aminopeptidase OS=Aspergillus flavus (strain ATCC 200026 / FGSC A1120 / NRRL 3357 / JCM 12722 / SRRC 167) GN=AFLA_110600 PE=4 SV=1 - [B8N9B4_ASPFN]	7.49	1	6	6	20	catalytic activity; metal ion binding	extracellular; nucleus; cytoplasm; membrane	metabolic process	Pf01433	7914822	961	106.7	6.43
B8NNC1	Riboflavin synthase, alpha subunit OS=Aspergillus flavus (strain ATCC 200026 / FGSC A1120 / NRRL 3357 / JCM 12722 / SRRC 167) GN=AFLA_127320 PE=4 SV=1 - [B8NNC1_ASPFN]	8.58	1	2	2	3	catalytic activity		metabolic process	Pf00677	7915444	233	25	5.2
B8MX68	Putative uncharacterized protein OS=Aspergillus flavus (strain ATCC 200026 / FGSC A1120 / NRRL 3357 / JCM 12722 / SRRC 167) GN=AFLA_076550 PE=4 SV=1 - [B8MX68_ASPFN]	1.49	1	1	1	1	catalytic activity		metabolic process	Pf00150	7916550	470	54.7	6.14
B8N3P1	Aspartic endopeptidase Pep2 OS=Aspergillus flavus (strain ATCC 200026 / FGSC A1120 / NRRL 3357 / JCM 12722 / SRRC 167) GN=AFLA_031250 PE=3 SV=1 - [B8N3P1_ASPFN]	17.38	1	8	8	43	catalytic activity		metabolic process	Pf00026	7921692	397	43.1	4.94
B8NUE0	Autophagic serine protease Alp2 OS=Aspergillus flavus (strain ATCC 200026 / FGSC A1120 / NRRL 3357 / JCM 12722 / SRRC 167) GN=AFLA_099020 PE=4 SV=1 - [B8NUE0_ASPFN]	5.25	1	3	3	14	catalytic activity; protein binding		metabolic process; regulation of biological process	Pf00082; Pf05922	7912862	495	52.4	6.01
B8NV70	Aldose 1-epimerase, putative OS=Aspergillus flavus (strain ATCC 200026 / FGSC A1120 / NRRL 3357 / JCM 12722 / SRRC 167) GN=AFLA_103650 PE=4 SV=1 - [B8NV70_ASPFN]	39.39	1	12	12	93	catalytic activity		metabolic process	Pf01263	7918980	330	37	6.1
B8N7M5	Class V chitinase ChiB1 OS=Aspergillus flavus (strain ATCC 200026 / FGSC A1120 / NRRL 3357 / JCM 12722 / SRRC 167) GN=AFLA_104680 PE=3 SV=1 - [B8N7M5_ASPFN]	17.59	2	8	8	45	catalytic activity		metabolic process	Pf00704	7912241	432	48.4	6.7
B8NWI9	Nitroreductase family protein, putative OS=Aspergillus flavus (strain ATCC 200026 / FGSC A1120 / NRRL 3357 / JCM 12722 / SRRC 167) GN=AFLA_120260 PE=4 SV=1 - [B8NWI9_ASPFN]	7.76	1	1	1	1	catalytic activity		metabolic process	Pf00881	7922163	219	24.3	5.3
B8N681	Tyrosinase, putative OS=Aspergillus flavus (strain ATCC 200026 / FGSC A1120 / NRRL 3357 / JCM 12722 / SRRC 167) GN=AFLA_018450 PE=4 SV=1 - [B8N681_ASPFN]	10.08	1	3	3	5	catalytic activity; metal ion binding		metabolic process	Pf00264	7911524	387	42.3	6.11
B8NWM6	Glyoxylate/hydroxypyruvate reductase, putative OS=Aspergillus flavus (strain ATCC 200026 / FGSC A1120 / NRRL 3357 / JCM 12722 / SRRC 167) GN=AFLA_120630 PE=3 SV=1 - [B8NWM6_ASPFN]	2.29	1	1	1	1	nucleotide binding; catalytic activity	cytoplasm; cytosol; membrane	metabolic process	Pf00389; Pf02826	7908955	393	43.1	7.88
B8NWT9	Aspartic-type endopeptidase, putative OS=Aspergillus flavus (strain ATCC 200026 / FGSC A1120 / NRRL 3357 / JCM 12722 / SRRC 167) GN=AFLA_121260 PE=3 SV=1 - [B8NWT9_ASPFN]	9.35	1	4	4	11	catalytic activity	membrane	metabolic process	Pf00026	7909018	417	45.5	4.55
B8N6C5	Factor for adipocyte differentiation, putative OS=Aspergillus flavus (strain ATCC 200026 / FGSC A1120 / NRRL 3357 / JCM 12722 / SRRC 167) GN=AFLA_018890 PE=4 SV=1 - [B8N6C5_ASPFN]	2.34	1	3	3	28	protein binding; catalytic activity	membrane	metabolic process	Pf00041; Pf00657	7912132	1625	171.3	5.03
B8N894	Aldehyde reductase (AKR1), putative OS=Aspergillus flavus (strain ATCC 200026 / FGSC A1120 / NRRL 3357 / JCM 12722 / SRRC 167) GN=AFLA_106880 PE=4 SV=1 - [B8N894_ASPFN]	23.8	1	7	7	21	catalytic activity		metabolic process	Pf00248	7917370	332	36.5	6.39
B8NRN7	Beta-glucosidase, putative OS=Aspergillus flavus (strain ATCC 200026 / FGSC A1120 / NRRL 3357 / JCM 12722 / SRRC 167) GN=AFLA_049420 PE=4 SV=1 - [B8NRN7_ASPFN]	2.14	1	2	2	4	catalytic activity	membrane	metabolic process	Pf00933; Pf01915	7920152	889	96.6	4.87
B8N3Q4	Class V chitinase, putative OS=Aspergillus flavus (strain ATCC 200026 / FGSC A1120 / NRRL 3357 / JCM 12722 / SRRC 167) GN=AFLA_031380 PE=3 SV=1 - [B8N3Q4_ASPFN]	23.62	1	8	8	191	catalytic activity		metabolic process	Pf00704	7921705	436	48.2	5.9
B8NL30	Putative uncharacterized protein OS=Aspergillus flavus (strain ATCC 200026 / FGSC A1120 / NRRL 3357 / JCM 12722 / SRRC 167) GN=AFLA_096140 PE=4 SV=1 - [B8NL30_ASPFN]	8.87	1	3	3	26	catalytic activity	membrane	metabolic process	Pf07470	7920522	406	45	5.07
B8NWG1	Two-component sensor protein histidine protein kinase, putative OS=Aspergillus flavus (strain ATCC 200026 / FGSC A1120 / NRRL 3357 / JCM 12722 / SRRC 167) GN=AFLA_119980 PE=4 SV=1 - [B8NWG1_ASPFN]	0.87	1	1	1	1	catalytic activity; receptor activity; signal transducer activity; protein binding; nucleotide binding	membrane	cell communication; regulation of biological process; response to stimulus; metabolic process	Pf00512; Pf02458; Pf02518	7922135	1493	165.9	6.51
B8NHD5	FAD dependent oxidoreductase, putative OS=Aspergillus flavus (strain ATCC 200026 / FGSC A1120 / NRRL 3357 / JCM 12722 / SRRC 167) GN=AFLA_135400 PE=4 SV=1 - [B8NHD5_ASPFN]	2.17	1	1	1	1	catalytic activity; nucleotide binding	membrane	metabolic process	Pf01565	7915912	507	54.3	4.98
B8NXQ7	Nonribosomal peptide synthase, putative OS=Aspergillus flavus (strain ATCC 200026 / FGSC A1120 / NRRL 3357 / JCM 12722 / SRRC 167) GN=AFLA_008770 PE=4 SV=1 - [B8NXQ7_ASPFN]	0.13	1	1	1	1	catalytic activity	membrane	metabolic process	Pf00501; Pf00550; Pf00668	7918507	5209	577.2	6.43
B8NWN3	Putative uncharacterized protein OS=Aspergillus flavus (strain ATCC 200026 / FGSC A1120 / NRRL 3357 / JCM 12722 / SRRC 167) GN=AFLA_120700 PE=4 SV=1 - [B8NWN3_ASPFN]	31.83	1	7	7	49	catalytic activity; nucleotide binding		metabolic process	Pf01565; Pf08031	7908962	355	38.6	6.81
B8N211	Mitochondrial aconitate hydratase, putative OS=Aspergillus flavus (strain ATCC 200026 / FGSC A1120 / NRRL 3357 / JCM 12722 / SRRC 167) GN=AFLA_034050 PE=4 SV=1 - [B8N211_ASPFN]	1.91	1	1	1	2	DNA binding; catalytic activity	cytoplasm; mitochondrion; organelle lumen; cytosol; membrane	cell organization and biogenesis; metabolic process	Pf00330; Pf00694	7917090	785	85.5	6.93
B8NWY1	Cytochrome P450, putative OS=Aspergillus flavus (strain ATCC 200026 / FGSC A1120 / NRRL 3357 / JCM 12722 / SRRC 167) GN=AFLA_121680 PE=3 SV=1 - [B8NWY1_ASPFN]	2.31	1	1	1	1	catalytic activity; metal ion binding		metabolic process	Pf00067	7918421	519	59.6	7.14
B8MWL1	Quinone oxidoreductase, putative OS=Aspergillus flavus (strain ATCC 200026 / FGSC A1120 / NRRL 3357 / JCM 12722 / SRRC 167) GN=AFLA_074690 PE=4 SV=1 - [B8MWL1_ASPFN]	8.84	1	1	1	1	nucleotide binding; metal ion binding; catalytic activity		metabolic process	Pf00107	7921132	181	19.7	6.34
B8N050	Alpha-mannosidase OS=Aspergillus flavus (strain ATCC 200026 / FGSC A1120 / NRRL 3357 / JCM 12722 / SRRC 167) GN=AFLA_086900 PE=4 SV=1 - [B8N050_ASPFN]	18.22	1	17	17	101	catalytic activity; metal ion binding	cytoplasm; membrane; vacuole	metabolic process	Pf01074; Pf03065; Pf07748; Pf09261	7909836	1087	123.4	6.8
B8NY32	Nonribosomal peptide synthase, putative OS=Aspergillus flavus (strain ATCC 200026 / FGSC A1120 / NRRL 3357 / JCM 12722 / SRRC 167) GN=AFLA_010020 PE=4 SV=1 - [B8NY32_ASPFN]	0.6	1	1	1	1	catalytic activity	membrane	metabolic process	Pf00501; Pf00550; Pf00668	7918232	1338	147.8	6.55
B8NQM0	Glycosyl hydrolase, putative OS=Aspergillus flavus (strain ATCC 200026 / FGSC A1120 / NRRL 3357 / JCM 12722 / SRRC 167) GN=AFLA_001640 PE=4 SV=1 - [B8NQM0_ASPFN]	3.48	1	1	1	1	catalytic activity		metabolic process	Pf03663	7916045	374	40.8	4.6
B8NNZ9	Putative uncharacterized protein OS=Aspergillus flavus (strain ATCC 200026 / FGSC A1120 / NRRL 3357 / JCM 12722 / SRRC 167) GN=AFLA_126050 PE=4 SV=1 - [B8NNZ9_ASPFN]	11.96	1	4	4	17	metal ion binding	nucleus; membrane	metabolic process; regulation of biological process	Pf00172	7910083	460	49.7	6.16
B8NJ90	Glycerophosphoryl diester phosphodiesterase family protein OS=Aspergillus flavus (strain ATCC 200026 / FGSC A1120 / NRRL 3357 / JCM 12722 / SRRC 167) GN=AFLA_065230 PE=4 SV=1 - [B8NJ90_ASPFN]	31.08	1	11	11	41	catalytic activity		metabolic process	Pf03009	7917654	415	45.7	5.55
B8NLE6	Beta-glucosidase OS=Aspergillus flavus (strain ATCC 200026 / FGSC A1120 / NRRL 3357 / JCM 12722 / SRRC 167) GN=AFLA_090730 PE=3 SV=1 - [B8NLE6_ASPFN]	10.05	1	3	3	14	catalytic activity		metabolic process	Pf00232	7917072	597	66.3	4.94
B8NSP2	Putative uncharacterized protein OS=Aspergillus flavus (strain ATCC 200026 / FGSC A1120 / NRRL 3357 / JCM 12722 / SRRC 167) GN=AFLA_049930 PE=4 SV=1 - [B8NSP2_ASPFN]	16.61	1	5	5	20	nucleotide binding; catalytic activity		metabolic process		7911822	289	31.5	4.93
B8MW61	Alpha-1,2-mannosidase, putative OS=Aspergillus flavus (strain ATCC 200026 / FGSC A1120 / NRRL 3357 / JCM 12722 / SRRC 167) GN=AFLA_074080 PE=4 SV=1 - [B8MW61_ASPFN]	3.3	1	2	2	11	catalytic activity		metabolic process	Pf07971	7911717	789	87.5	4.98
B8NN93	Tyrosinase OS=Aspergillus flavus (strain ATCC 200026 / FGSC A1120 / NRRL 3357 / JCM 12722 / SRRC 167) GN=AFLA_125270 PE=4 SV=1 - [B8NN93_ASPFN]	2.91	1	1	1	2	catalytic activity; metal ion binding	membrane	metabolic process	Pf00264	7921875	515	58	6.25
B8NCU4	Cytochrome P450 alkane hydroxylase, putative OS=Aspergillus flavus (strain ATCC 200026 / FGSC A1120 / NRRL 3357 / JCM 12722 / SRRC 167) GN=AFLA_041790 PE=3 SV=1 - [B8NCU4_ASPFN]	2.14	1	1	1	1	catalytic activity; metal ion binding	membrane	metabolic process	Pf00067	7922012	514	57.9	8.85
B8NQJ3	Vacuolar aspartyl aminopeptidase Lap4, putative OS=Aspergillus flavus (strain ATCC 200026 / FGSC A1120 / NRRL 3357 / JCM 12722 / SRRC 167) GN=AFLA_006750 PE=3 SV=1 - [B8NQJ3_ASPFN]	15.88	1	6	6	25	catalytic activity; metal ion binding	cytoplasm; vacuole	metabolic process	Pf02127	7920438	510	55.5	6.29
B8N2Q1	Beta-glucosidase, putative OS=Aspergillus flavus (strain ATCC 200026 / FGSC A1120 / NRRL 3357 / JCM 12722 / SRRC 167) GN=AFLA_023350 PE=4 SV=1 - [B8N2Q1_ASPFN]	1.73	1	1	2	4	catalytic activity		metabolic process	Pf00933; Pf01915	7917733	807	86.6	5.25
B8NY28	ABC multidrug transporter, putative OS=Aspergillus flavus (strain ATCC 200026 / FGSC A1120 / NRRL 3357 / JCM 12722 / SRRC 167) GN=AFLA_009980 PE=3 SV=1 - [B8NY28_ASPFN]	0.85	1	1	1	1	nucleotide binding; catalytic activity; transporter activity	membrane	metabolic process; transport	Pf00005; Pf00664	7921047	1287	142.3	7.4
B8NB03	Lysophospholipase A, putative OS=Aspergillus flavus (strain ATCC 200026 / FGSC A1120 / NRRL 3357 / JCM 12722 / SRRC 167) GN=AFLA_043780 PE=4 SV=1 - [B8NB03_ASPFN]	4.6	1	1	1	2	catalytic activity	membrane	metabolic process	Pf00657	7916136	261	29.8	9.14
B8NIP3	1,3-beta-glucanosyltransferase Bgt1 OS=Aspergillus flavus (strain ATCC 200026 / FGSC A1120 / NRRL 3357 / JCM 12722 / SRRC 167) GN=AFLA_068300 PE=3 SV=1 - [B8NIP3_ASPFN]	13.49	1	3	3	6	catalytic activity		metabolic process	Pf00332; Pf10061	7921588	304	33.4	4.89
B8N521	Aldose 1-epimerase, putative OS=Aspergillus flavus (strain ATCC 200026 / FGSC A1120 / NRRL 3357 / JCM 12722 / SRRC 167) GN=AFLA_020590 PE=4 SV=1 - [B8N521_ASPFN]	12.99	1	4	4	13	catalytic activity		metabolic process	Pf01263	7915098	408	44.2	4.86
B8NTG3	DNA-directed RNA polymerase OS=Aspergillus flavus (strain ATCC 200026 / FGSC A1120 / NRRL 3357 / JCM 12722 / SRRC 167) GN=AFLA_098030 PE=3 SV=1 - [B8NTG3_ASPFN]	1.04	1	1	1	1	DNA binding; catalytic activity; metal ion binding	nucleus	metabolic process	Pf00623; Pf04983; Pf04997; Pf04998; Pf05000	7910678	1436	160.9	8.56
B8NJF7	Geranylgeranyl pyrophosphate synthase, putative OS=Aspergillus flavus (strain ATCC 200026 / FGSC A1120 / NRRL 3357 / JCM 12722 / SRRC 167) GN=AFLA_066780 PE=3 SV=1 - [B8NJF7_ASPFN]	3.1	1	1	1	1	catalytic activity		metabolic process	Pf00348	7921105	387	43.4	6.47
B8NU30	Class V chitinase, putative OS=Aspergillus flavus (strain ATCC 200026 / FGSC A1120 / NRRL 3357 / JCM 12722 / SRRC 167) GN=AFLA_102010 PE=4 SV=1 - [B8NU30_ASPFN]	52.44	1	21	21	176	catalytic activity		metabolic process	Pf00187; Pf00704	7919951	431	47.2	5.43
B8NI19	Nonribosomal peptide synthase, putative OS=Aspergillus flavus (strain ATCC 200026 / FGSC A1120 / NRRL 3357 / JCM 12722 / SRRC 167) GN=AFLA_064240 PE=4 SV=1 - [B8NI19_ASPFN]	0.58	1	1	1	1	catalytic activity	membrane	metabolic process	Pf00501; Pf00550; Pf00668	7914364	2074	228.8	6.06
B8NDM0	Amine oxidase OS=Aspergillus flavus (strain ATCC 200026 / FGSC A1120 / NRRL 3357 / JCM 12722 / SRRC 167) GN=AFLA_059590 PE=3 SV=1 - [B8NDM0_ASPFN]	2.09	1	1	1	1	metal ion binding; catalytic activity		metabolic process	Pf01179; Pf02728	7909585	671	75.1	6.39
B8NIB9	Endo-1,4-beta-xylanase A, putative OS=Aspergillus flavus (strain ATCC 200026 / FGSC A1120 / NRRL 3357 / JCM 12722 / SRRC 167) GN=AFLA_066150 PE=3 SV=1 - [B8NIB9_ASPFN]	43.94	1	7	10	334	catalytic activity	membrane	metabolic process	Pf00331	7912019	289	31.8	9.07
B8MX73	Translation elongation factor eEF-3, putative OS=Aspergillus flavus (strain ATCC 200026 / FGSC A1120 / NRRL 3357 / JCM 12722 / SRRC 167) GN=AFLA_076600 PE=3 SV=1 - [B8MX73_ASPFN]	0.75	1	1	1	1	nucleotide binding; RNA binding; catalytic activity	cytoplasm; ribosome; cytosol	metabolic process; cell organization and biogenesis	Pf00005; Pf03193; Pf10662	7916555	1067	117.8	6.32
B8N270	Aminopeptidase Y, putative OS=Aspergillus flavus (strain ATCC 200026 / FGSC A1120 / NRRL 3357 / JCM 12722 / SRRC 167) GN=AFLA_034640 PE=4 SV=1 - [B8N270_ASPFN]	38.91	1	14	14	244	catalytic activity; metal ion binding	membrane	metabolic process	Pf02225; Pf04389	7917149	496	53.5	5.1
B8NC70	Aspartic-type endopeptidase, putative OS=Aspergillus flavus (strain ATCC 200026 / FGSC A1120 / NRRL 3357 / JCM 12722 / SRRC 167) GN=AFLA_038650 PE=3 SV=1 - [B8NC70_ASPFN]	8.27	1	3	3	13	catalytic activity	membrane	metabolic process	Pf00026	7911197	411	44.4	5.17
B8NQD8	Conidial pigment biosynthesis oxidase Arb2/brown2 OS=Aspergillus flavus (strain ATCC 200026 / FGSC A1120 / NRRL 3357 / JCM 12722 / SRRC 167) GN=AFLA_006180 PE=4 SV=1 - [B8NQD8_ASPFN]	21.32	1	9	9	105	metal ion binding; catalytic activity		metabolic process	Pf00394; Pf07731	7913276	455	50.9	4.81
B8NFZ6	Endo-arabinase, putative OS=Aspergillus flavus (strain ATCC 200026 / FGSC A1120 / NRRL 3357 / JCM 12722 / SRRC 167) GN=AFLA_131570 PE=4 SV=1 - [B8NFZ6_ASPFN]	37.85	1	10	10	64	catalytic activity		metabolic process	Pf02435; Pf04616	7918683	325	35.1	4.93
B8N268	Amine oxidase OS=Aspergillus flavus (strain ATCC 200026 / FGSC A1120 / NRRL 3357 / JCM 12722 / SRRC 167) GN=AFLA_034620 PE=3 SV=1 - [B8N268_ASPFN]	2.55	1	1	1	1	metal ion binding; catalytic activity	membrane	metabolic process	Pf01179; Pf02727	7917147	666	75.3	6.46
B8NJ54	Nuclease S1, putative OS=Aspergillus flavus (strain ATCC 200026 / FGSC A1120 / NRRL 3357 / JCM 12722 / SRRC 167) GN=AFLA_064860 PE=4 SV=1 - [B8NJ54_ASPFN]	3.44	1	1	1	2	catalytic activity		metabolic process	Pf02265	7917618	320	34.9	4.51
B8N7Q0	6-hydroxy-D-nicotine oxidase, putative OS=Aspergillus flavus (strain ATCC 200026 / FGSC A1120 / NRRL 3357 / JCM 12722 / SRRC 167) GN=AFLA_104930 PE=4 SV=1 - [B8N7Q0_ASPFN]	9.33	1	4	4	21	catalytic activity; nucleotide binding		metabolic process	Pf01565	7922032	493	53.1	4.53
B8N997	L-ornithine aminotransferase Car2, putative OS=Aspergillus flavus (strain ATCC 200026 / FGSC A1120 / NRRL 3357 / JCM 12722 / SRRC 167) GN=AFLA_110430 PE=3 SV=1 - [B8N997_ASPFN]	1.94	1	1	1	1	catalytic activity	nucleus; cytoplasm; cytosol	metabolic process	Pf00155; Pf00202	7914805	465	50.2	6.14
B8N2Y6	Glyceraldehyde-3-phosphate dehydrogenase OS=Aspergillus flavus (strain ATCC 200026 / FGSC A1120 / NRRL 3357 / JCM 12722 / SRRC 167) GN=AFLA_025100 PE=3 SV=1 - [B8N2Y6_ASPFN]	10.36	1	3	3	7	nucleotide binding; catalytic activity		metabolic process	Pf00044; Pf02800	7909200	338	36.3	7.11
B8NUD9	Transaldolase OS=Aspergillus flavus (strain ATCC 200026 / FGSC A1120 / NRRL 3357 / JCM 12722 / SRRC 167) GN=AFLA_099010 PE=3 SV=1 - [B8NUD9_ASPFN]	30.56	1	8	8	17	catalytic activity	nucleus; cytoplasm; membrane	metabolic process	Pf00923	7912861	324	35.5	5.96
B8NAT6	Dihydrolipoyl dehydrogenase OS=Aspergillus flavus (strain ATCC 200026 / FGSC A1120 / NRRL 3357 / JCM 12722 / SRRC 167) GN=AFLA_043110 PE=3 SV=1 - [B8NAT6_ASPFN]	16.02	1	7	7	34	catalytic activity; nucleotide binding	cytoplasm; mitochondrion; organelle lumen	metabolic process; cellular homeostasis; regulation of biological process	Pf00070; Pf02852; Pf07992	7913085	512	54.6	7.78
B8NL39	Putative uncharacterized protein OS=Aspergillus flavus (strain ATCC 200026 / FGSC A1120 / NRRL 3357 / JCM 12722 / SRRC 167) GN=AFLA_096230 PE=4 SV=1 - [B8NL39_ASPFN]	10.93	1	2	2	6	catalytic activity		metabolic process	Pf00657	7920531	247	26.7	4.84
B8NQH7	Class III chitinase ChiA1 OS=Aspergillus flavus (strain ATCC 200026 / FGSC A1120 / NRRL 3357 / JCM 12722 / SRRC 167) GN=AFLA_006590 PE=4 SV=1 - [B8NQH7_ASPFN]	3.22	1	3	3	8	catalytic activity		metabolic process	Pf00704	7920422	808	81.3	6.68
B8N3Z7	Beta-glucosidase, putative OS=Aspergillus flavus (strain ATCC 200026 / FGSC A1120 / NRRL 3357 / JCM 12722 / SRRC 167) GN=AFLA_033200 PE=3 SV=1 - [B8N3Z7_ASPFN]	23.19	1	9	9	43	catalytic activity	membrane	metabolic process	Pf00232	7910168	483	54.4	5.41
B8NLC2	Alpha,alpha-trehalose glucohydrolase TreA/Ath1 OS=Aspergillus flavus (strain ATCC 200026 / FGSC A1120 / NRRL 3357 / JCM 12722 / SRRC 167) GN=AFLA_090490 PE=4 SV=1 - [B8NLC2_ASPFN]	2.79	1	2	2	2	catalytic activity	membrane	metabolic process	Pf03632; Pf03633; Pf03636	7917048	1074	117.6	4.94
B8MWY2	Periplasmic beta-glucosidase, putative OS=Aspergillus flavus (strain ATCC 200026 / FGSC A1120 / NRRL 3357 / JCM 12722 / SRRC 167) GN=AFLA_075690 PE=4 SV=1 - [B8MWY2_ASPFN]	4.82	1	3	3	3	catalytic activity	membrane	metabolic process	Pf00933; Pf01915	7914048	726	79.4	5.9
B8NIJ9	Tyrosinase, putative OS=Aspergillus flavus (strain ATCC 200026 / FGSC A1120 / NRRL 3357 / JCM 12722 / SRRC 167) GN=AFLA_067860 PE=4 SV=1 - [B8NIJ9_ASPFN]	5.15	1	2	2	5	catalytic activity; metal ion binding		metabolic process	Pf00264	7921544	408	44.4	6.35
B8NMF2	D-aminopeptidase, putative OS=Aspergillus flavus (strain ATCC 200026 / FGSC A1120 / NRRL 3357 / JCM 12722 / SRRC 167) GN=AFLA_123880 PE=4 SV=1 - [B8NMF2_ASPFN]	4.15	1	1	1	3	catalytic activity		metabolic process	Pf03576	7909615	386	41.1	6.23
B8NWG2	Aminobutyrate aminotransferase, putative OS=Aspergillus flavus (strain ATCC 200026 / FGSC A1120 / NRRL 3357 / JCM 12722 / SRRC 167) GN=AFLA_119990 PE=3 SV=1 - [B8NWG2_ASPFN]	3.2	1	1	1	1	catalytic activity		metabolic process	Pf00155; Pf00202	7922136	500	54.3	8.62
B8NJH7	Polyketide synthase, putative OS=Aspergillus flavus (strain ATCC 200026 / FGSC A1120 / NRRL 3357 / JCM 12722 / SRRC 167) GN=AFLA_066980 PE=4 SV=1 - [B8NJH7_ASPFN]	0.61	1	1	1	1	nucleotide binding; catalytic activity; protein binding	membrane	metabolic process	Pf00106; Pf00108; Pf00109; Pf00550; Pf00698; Pf02801; Pf08241; Pf08242; Pf08659	7921125	2462	266.8	6.4
B8MXQ5	Fumarate reductase Osm1, putative OS=Aspergillus flavus (strain ATCC 200026 / FGSC A1120 / NRRL 3357 / JCM 12722 / SRRC 167) GN=AFLA_078420 PE=4 SV=1 - [B8MXQ5_ASPFN]	3.79	1	2	2	2	catalytic activity		metabolic process	Pf00173; Pf00890	7919477	633	67.8	6.81
B8NCK9	Endoglucanase-1, putative OS=Aspergillus flavus (strain ATCC 200026 / FGSC A1120 / NRRL 3357 / JCM 12722 / SRRC 167) GN=AFLA_039160 PE=4 SV=1 - [B8NCK9_ASPFN]	11.6	1	3	3	15	catalytic activity		metabolic process	Pf01670	7911408	250	26.6	5
B8NE30	Amine oxidase OS=Aspergillus flavus (strain ATCC 200026 / FGSC A1120 / NRRL 3357 / JCM 12722 / SRRC 167) GN=AFLA_057610 PE=3 SV=1 - [B8NE30_ASPFN]	3.66	1	2	2	2	metal ion binding; catalytic activity		metabolic process	Pf01179; Pf02727; Pf02728	7915752	683	76.5	6.67
B8NUM5	Siroheme synthase, putative OS=Aspergillus flavus (strain ATCC 200026 / FGSC A1120 / NRRL 3357 / JCM 12722 / SRRC 167) GN=AFLA_100780 PE=3 SV=1 - [B8NUM5_ASPFN]	3.36	1	1	1	1	nucleotide binding; catalytic activity		metabolic process	Pf00590	7912959	566	61.8	6.49
B8NNE1	Glucose-methanol-choline (Gmc) oxidoreductase, putative OS=Aspergillus flavus (strain ATCC 200026 / FGSC A1120 / NRRL 3357 / JCM 12722 / SRRC 167) GN=AFLA_127520 PE=3 SV=1 - [B8NNE1_ASPFN]	5.86	1	3	3	7	catalytic activity; nucleotide binding		metabolic process	Pf00732; Pf05199	7915464	666	74.5	7.61
B8N1D0	Endo-1,3(4)-beta-glucanase, putative OS=Aspergillus flavus (strain ATCC 200026 / FGSC A1120 / NRRL 3357 / JCM 12722 / SRRC 167) GN=AFLA_029950 PE=4 SV=1 - [B8N1D0_ASPFN]	24.35	1	5	5	117	catalytic activity		metabolic process	Pf00722	7919361	345	36.9	5.81
B8NQF5	Thioredoxin reductase, putative OS=Aspergillus flavus (strain ATCC 200026 / FGSC A1120 / NRRL 3357 / JCM 12722 / SRRC 167) GN=AFLA_006350 PE=4 SV=1 - [B8NQF5_ASPFN]	25	1	12	12	88	nucleotide binding; catalytic activity		metabolic process	Pf03486; Pf07992	7913293	384	42.4	5.53
B8N728	Carboxypeptidase S1, putative OS=Aspergillus flavus (strain ATCC 200026 / FGSC A1120 / NRRL 3357 / JCM 12722 / SRRC 167) GN=AFLA_019610 PE=4 SV=1 - [B8N728_ASPFN]	11.76	1	2	2	14	catalytic activity	membrane	metabolic process	Pf00450	7914919	170	18.5	4.73
B8NMJ0	Adam, putative OS=Aspergillus flavus (strain ATCC 200026 / FGSC A1120 / NRRL 3357 / JCM 12722 / SRRC 167) GN=AFLA_124260 PE=4 SV=1 - [B8NMJ0_ASPFN]	2.87	1	1	1	1	nucleotide binding; catalytic activity; metal ion binding	membrane	metabolic process	Pf00106; Pf00200; Pf01421	7909653	801	85.3	5.12
B8NX50	Arylsulfatase, putative OS=Aspergillus flavus (strain ATCC 200026 / FGSC A1120 / NRRL 3357 / JCM 12722 / SRRC 167) GN=AFLA_122380 PE=4 SV=1 - [B8NX50_ASPFN]	5.51	3	3	3	5	catalytic activity		metabolic process	Pf00884; Pf01663; Pf02995	7911229	581	65.3	6.14
B8N903	Glutamate carboxypeptidase, putative OS=Aspergillus flavus (strain ATCC 200026 / FGSC A1120 / NRRL 3357 / JCM 12722 / SRRC 167) GN=AFLA_109490 PE=4 SV=1 - [B8N903_ASPFN]	8.06	1	4	4	16	catalytic activity	membrane	metabolic process	Pf02225; Pf04389; Pf10216	7920779	720	78.1	5.05
B8NE36	Neutral protease 2, putative OS=Aspergillus flavus (strain ATCC 200026 / FGSC A1120 / NRRL 3357 / JCM 12722 / SRRC 167) GN=AFLA_057670 PE=3 SV=1 - [B8NE36_ASPFN]	2.02	1	1	1	1	catalytic activity; metal ion binding		metabolic process	Pf02102	7915758	544	57.4	4.51
B8NEC0	Isochorismatase family protein family OS=Aspergillus flavus (strain ATCC 200026 / FGSC A1120 / NRRL 3357 / JCM 12722 / SRRC 167) GN=AFLA_060290 PE=4 SV=1 - [B8NEC0_ASPFN]	2.06	1	1	1	1	catalytic activity		metabolic process	Pf00043; Pf00857	7912713	825	92.2	6.06
B8NJF6	Oxidoreductase, FAD-binding, putative OS=Aspergillus flavus (strain ATCC 200026 / FGSC A1120 / NRRL 3357 / JCM 12722 / SRRC 167) GN=AFLA_066770 PE=4 SV=1 - [B8NJF6_ASPFN]	5.73	1	2	2	3	catalytic activity; nucleotide binding		metabolic process	Pf01565	7921104	471	50.6	5.36
B8NPW1	Exo-polygalacturonase, putative OS=Aspergillus flavus (strain ATCC 200026 / FGSC A1120 / NRRL 3357 / JCM 12722 / SRRC 167) GN=AFLA_002640 PE=4 SV=1 - [B8NPW1_ASPFN]	6.28	1	2	2	4	catalytic activity	extracellular	metabolic process	Pf00295	7919787	414	44.1	6.06
B8MY11	Oligopeptidase family protein OS=Aspergillus flavus (strain ATCC 200026 / FGSC A1120 / NRRL 3357 / JCM 12722 / SRRC 167) GN=AFLA_079480 PE=4 SV=1 - [B8MY11_ASPFN]	10.03	1	6	6	19	protein binding; catalytic activity		metabolic process	Pf00326; Pf05448; Pf12697	7915308	718	78.8	6.42
B8NXT6	Endo-1,4-beta-xylanase, putative OS=Aspergillus flavus (strain ATCC 200026 / FGSC A1120 / NRRL 3357 / JCM 12722 / SRRC 167) GN=AFLA_009060 PE=3 SV=1 - [B8NXT6_ASPFN]	1.83	1	1	1	3	catalytic activity	extracellular; membrane	metabolic process	Pf00331; Pf00734	7918536	328	35.9	5.34
B8MZ48	Glutathione oxidoreductase Glr1, putative OS=Aspergillus flavus (strain ATCC 200026 / FGSC A1120 / NRRL 3357 / JCM 12722 / SRRC 167) GN=AFLA_083370 PE=3 SV=1 - [B8MZ48_ASPFN]	13.17	1	6	6	25	antioxidant activity; catalytic activity; nucleotide binding	nucleus; cytoplasm; mitochondrion; membrane	metabolic process; response to stimulus; cellular homeostasis; regulation of biological process	Pf00070; Pf02852; Pf07992	7916334	562	60.9	7.65
B8N2Z3	A-pheromone processing metallopeptidase Ste23 OS=Aspergillus flavus (strain ATCC 200026 / FGSC A1120 / NRRL 3357 / JCM 12722 / SRRC 167) GN=AFLA_025170 PE=3 SV=1 - [B8N2Z3_ASPFN]	4.63	1	3	3	3	catalytic activity; metal ion binding	membrane	metabolic process	Pf00675; Pf05193	7909207	1187	134.4	6.43
B8NWK4	Glycosyl hydrolase family 43 protein OS=Aspergillus flavus (strain ATCC 200026 / FGSC A1120 / NRRL 3357 / JCM 12722 / SRRC 167) GN=AFLA_120410 PE=4 SV=1 - [B8NWK4_ASPFN]	7.28	1	1	1	15	catalytic activity		metabolic process		7922178	206	22.1	4.88
B8NG70	3-isopropylmalate dehydratase OS=Aspergillus flavus (strain ATCC 200026 / FGSC A1120 / NRRL 3357 / JCM 12722 / SRRC 167) GN=AFLA_134090 PE=3 SV=1 - [B8NG70_ASPFN]	1.56	1	1	1	3	catalytic activity	cytoplasm; cytosol	metabolic process	Pf00330; Pf00694	7911034	769	83.6	5.77
B8N2U8	Putative uncharacterized protein OS=Aspergillus flavus (strain ATCC 200026 / FGSC A1120 / NRRL 3357 / JCM 12722 / SRRC 167) GN=AFLA_023820 PE=4 SV=1 - [B8N2U8_ASPFN]	8.71	1	2	2	6	catalytic activity	membrane	metabolic process		7915841	310	33	5.3
B8NBQ3	Mitochondrial inner membrane nuclease Nuc1, putative OS=Aspergillus flavus (strain ATCC 200026 / FGSC A1120 / NRRL 3357 / JCM 12722 / SRRC 167) GN=AFLA_046280 PE=4 SV=1 - [B8NBQ3_ASPFN]	23.58	1	6	6	24	catalytic activity; metal ion binding	nucleus; cytoplasm; membrane; mitochondrion	metabolic process; cell death	Pf01223	7914521	335	36.7	9.04
B8NUJ0	Aldehyde dehydrogenase OS=Aspergillus flavus (strain ATCC 200026 / FGSC A1120 / NRRL 3357 / JCM 12722 / SRRC 167) GN=AFLA_100430 PE=3 SV=1 - [B8NUJ0_ASPFN]	1.85	1	1	1	1	catalytic activity	membrane	metabolic process	Pf00171	7912924	487	54.1	6.86
B8NLP8	Alkaline phosphatase OS=Aspergillus flavus (strain ATCC 200026 / FGSC A1120 / NRRL 3357 / JCM 12722 / SRRC 167) GN=AFLA_092640 PE=3 SV=1 - [B8NLP8_ASPFN]	3.63	1	2	2	3	catalytic activity		metabolic process	Pf00245	7913629	606	66.6	5.41
B8NU09	Class III chitinase, putative OS=Aspergillus flavus (strain ATCC 200026 / FGSC A1120 / NRRL 3357 / JCM 12722 / SRRC 167) GN=AFLA_101800 PE=3 SV=1 - [B8NU09_ASPFN]	3.33	1	1	1	33	catalytic activity		metabolic process	Pf00704; Pf03427	7919930	450	47.1	6.86
B8N5V9	Multicopper oxidase, putative OS=Aspergillus flavus (strain ATCC 200026 / FGSC A1120 / NRRL 3357 / JCM 12722 / SRRC 167) GN=AFLA_014520 PE=4 SV=1 - [B8N5V9_ASPFN]	4.65	1	1	1	1	metal ion binding; catalytic activity	membrane	metabolic process	Pf07731; Pf07732	7916365	452	49.8	6.84
B8NE38	GDSL lipase/acylhydrolase family protein OS=Aspergillus flavus (strain ATCC 200026 / FGSC A1120 / NRRL 3357 / JCM 12722 / SRRC 167) GN=AFLA_057690 PE=4 SV=1 - [B8NE38_ASPFN]	13.6	1	4	4	23	catalytic activity		metabolic process	Pf00657	7915760	353	39.7	4.67
B8N7M6	Putative uncharacterized protein OS=Aspergillus flavus (strain ATCC 200026 / FGSC A1120 / NRRL 3357 / JCM 12722 / SRRC 167) GN=AFLA_104690 PE=4 SV=1 - [B8N7M6_ASPFN]	3.8	1	3	3	7	catalytic activity	membrane	metabolic process	Pf04685; Pf05592	7912242	816	88.1	5.19
B8N669	Beta-galactosidase, putative OS=Aspergillus flavus (strain ATCC 200026 / FGSC A1120 / NRRL 3357 / JCM 12722 / SRRC 167) GN=AFLA_016530 PE=4 SV=1 - [B8N669_ASPFN]	6.72	1	5	5	27	catalytic activity	membrane	metabolic process	Pf00703; Pf01301; Pf02836; Pf02837; Pf02929; Pf03198	7915359	1071	120.9	4.83
B8MYC2	Transcription initiation factor TFIID subunit, putative OS=Aspergillus flavus (strain ATCC 200026 / FGSC A1120 / NRRL 3357 / JCM 12722 / SRRC 167) GN=AFLA_080590 PE=4 SV=1 - [B8MYC2_ASPFN]	2.03	1	1	1	1	RNA binding; protein binding	nucleus; membrane	metabolic process; regulation of biological process	Pf00400; Pf04494; Pf08513	7912046	740	80.6	6.64
B8N038	Aspartyl aminopeptidase OS=Aspergillus flavus (strain ATCC 200026 / FGSC A1120 / NRRL 3357 / JCM 12722 / SRRC 167) GN=AFLA_086780 PE=3 SV=1 - [B8N038_ASPFN]	11.65	1	4	4	13	catalytic activity; metal ion binding	cytoplasm; organelle lumen; vacuole; ribosome	metabolic process	Pf02127	7909824	498	54	6.37
B8NI10	FAD dependent oxidoreductase, putative OS=Aspergillus flavus (strain ATCC 200026 / FGSC A1120 / NRRL 3357 / JCM 12722 / SRRC 167) GN=AFLA_139470 PE=4 SV=1 - [B8NI10_ASPFN]	26.15	1	10	10	105	nucleotide binding; catalytic activity	membrane	metabolic process	Pf00890; Pf01266; Pf01593; Pf01946; Pf03486; Pf07992; Pf12831	7914337	455	50.8	4.97
B8NT56	GPI-anchored cell wall beta-1,3-endoglucanase EglC OS=Aspergillus flavus (strain ATCC 200026 / FGSC A1120 / NRRL 3357 / JCM 12722 / SRRC 167) GN=AFLA_053390 PE=4 SV=1 - [B8NT56_ASPFN]	19.43	1	5	5	69	catalytic activity		metabolic process		7915618	350	34.6	5.05
B8NJ95	Tyrosinase domain protein OS=Aspergillus flavus (strain ATCC 200026 / FGSC A1120 / NRRL 3357 / JCM 12722 / SRRC 167) GN=AFLA_065280 PE=4 SV=1 - [B8NJ95_ASPFN]	1.62	1	1	1	1	catalytic activity; metal ion binding		metabolic process	Pf00264	7917738	616	71	6.68
B8NL86	Ser/Thr protein phosphatase family OS=Aspergillus flavus (strain ATCC 200026 / FGSC A1120 / NRRL 3357 / JCM 12722 / SRRC 167) GN=AFLA_089220 PE=4 SV=1 - [B8NL86_ASPFN]	10.58	1	5	5	15	catalytic activity	membrane	metabolic process	Pf00149	7918071	624	70.7	5.53
B8NYL1	AAA family ATPase, putative OS=Aspergillus flavus (strain ATCC 200026 / FGSC A1120 / NRRL 3357 / JCM 12722 / SRRC 167) GN=AFLA_011810 PE=4 SV=1 - [B8NYL1_ASPFN]	0.6	1	1	1	1	nucleotide binding; catalytic activity; RNA binding; protein binding		metabolic process; response to stimulus	Pf00004; Pf00439; Pf00910; Pf01057; Pf01695; Pf05496; Pf06068; Pf07724; Pf07726; Pf07728	7910747	1678	186.8	5.58
B8MXA2	Metallopeptidase MepB OS=Aspergillus flavus (strain ATCC 200026 / FGSC A1120 / NRRL 3357 / JCM 12722 / SRRC 167) GN=AFLA_076890 PE=3 SV=1 - [B8MXA2_ASPFN]	10.2	1	7	7	29	catalytic activity; metal ion binding		metabolic process	Pf01432	7916584	716	81.6	5.78
B8NE86	Oxidoreductase, FAD-binding, putative OS=Aspergillus flavus (strain ATCC 200026 / FGSC A1120 / NRRL 3357 / JCM 12722 / SRRC 167) GN=AFLA_059950 PE=4 SV=1 - [B8NE86_ASPFN]	10.72	1	5	5	12	catalytic activity; nucleotide binding	membrane	metabolic process	Pf01565; Pf08031	7912679	513	56.3	7.21
B8MYJ6	Glycogen debranching enzyme Gdb1, putative OS=Aspergillus flavus (strain ATCC 200026 / FGSC A1120 / NRRL 3357 / JCM 12722 / SRRC 167) GN=AFLA_081340 PE=4 SV=1 - [B8MYJ6_ASPFN]	0.78	1	1	1	2	catalytic activity	cytoplasm; membrane	metabolic process	Pf06202	7909935	1537	172.6	5.78
B8N7P5	Glycosyl hydrolase, putative OS=Aspergillus flavus (strain ATCC 200026 / FGSC A1120 / NRRL 3357 / JCM 12722 / SRRC 167) GN=AFLA_104880 PE=4 SV=1 - [B8N7P5_ASPFN]	31.3	1	5	5	18	catalytic activity		metabolic process	Pf01183	7912261	230	24.7	4.92
B8NCR4	Putative uncharacterized protein OS=Aspergillus flavus (strain ATCC 200026 / FGSC A1120 / NRRL 3357 / JCM 12722 / SRRC 167) GN=AFLA_041490 PE=4 SV=1 - [B8NCR4_ASPFN]	1.75	1	1	1	4	catalytic activity	membrane	metabolic process		7921982	513	56.1	5.03
B8NKN3	Peptidyl-prolyl cis-trans isomerase OS=Aspergillus flavus (strain ATCC 200026 / FGSC A1120 / NRRL 3357 / JCM 12722 / SRRC 167) GN=AFLA_091990 PE=3 SV=1 - [B8NKN3_ASPFN]	45.12	1	8	8	38	catalytic activity		metabolic process	Pf00160	7918332	215	23.5	8.87
B8N959	Sodium P-type ATPase, putative OS=Aspergillus flavus (strain ATCC 200026 / FGSC A1120 / NRRL 3357 / JCM 12722 / SRRC 167) GN=AFLA_110050 PE=3 SV=1 - [B8N959_ASPFN]	1.63	1	1	1	1	nucleotide binding; catalytic activity; transporter activity; metal ion binding	membrane	metabolic process; transport	Pf00122; Pf00689; Pf00690; Pf00702; Pf08282	7914767	1045	115	5.5
B8NUP8	Aspartate-semialdehyde dehydrogenase OS=Aspergillus flavus (strain ATCC 200026 / FGSC A1120 / NRRL 3357 / JCM 12722 / SRRC 167) GN=AFLA_101010 PE=3 SV=1 - [B8NUP8_ASPFN]	12.67	1	4	4	9	nucleotide binding; catalytic activity; protein binding	cytoplasm	metabolic process	Pf01118; Pf02774	7918718	363	39.2	6.79
B8N5F3	Endoglycoceramidase, putative OS=Aspergillus flavus (strain ATCC 200026 / FGSC A1120 / NRRL 3357 / JCM 12722 / SRRC 167) GN=AFLA_012960 PE=4 SV=1 - [B8N5F3_ASPFN]	3.26	1	2	2	5	catalytic activity	membrane	metabolic process	Pf00150; Pf02449	7911056	889	98	6.44
B8NVH6	(S)-2-hydroxy-acid oxidase, putative OS=Aspergillus flavus (strain ATCC 200026 / FGSC A1120 / NRRL 3357 / JCM 12722 / SRRC 167) GN=AFLA_116630 PE=4 SV=1 - [B8NVH6_ASPFN]	23.64	1	7	7	30	catalytic activity; nucleotide binding	membrane	metabolic process	Pf01070	7909276	385	42.4	5.58
B8MWU0	Fumarylacetoacetate hydrolase family protein OS=Aspergillus flavus (strain ATCC 200026 / FGSC A1120 / NRRL 3357 / JCM 12722 / SRRC 167) GN=AFLA_075270 PE=4 SV=1 - [B8MWU0_ASPFN]	19.19	1	4	4	14	catalytic activity		metabolic process	Pf01557	7921190	297	32.5	6.32
B8NPX3	DUF1237 domain protein OS=Aspergillus flavus (strain ATCC 200026 / FGSC A1120 / NRRL 3357 / JCM 12722 / SRRC 167) GN=AFLA_002760 PE=4 SV=1 - [B8NPX3_ASPFN]	24.95	1	9	9	46	catalytic activity		metabolic process	Pf06824	7919799	537	59.2	5.62
B8NRE7	Aminopeptidase, putative OS=Aspergillus flavus (strain ATCC 200026 / FGSC A1120 / NRRL 3357 / JCM 12722 / SRRC 167) GN=AFLA_007140 PE=4 SV=1 - [B8NRE7_ASPFN]	1.14	1	1	1	2	catalytic activity; metal ion binding		metabolic process	Pf01433	7920476	881	99	5.66
B8NCQ6	Aldehyde dehydrogenase family protein, putative OS=Aspergillus flavus (strain ATCC 200026 / FGSC A1120 / NRRL 3357 / JCM 12722 / SRRC 167) GN=AFLA_041410 PE=3 SV=1 - [B8NCQ6_ASPFN]	2.15	1	1	1	1	catalytic activity	membrane	metabolic process	Pf00171	7921974	466	50.9	5.64
B8MZD9	Cytochrome P450 monooxygenase, putative OS=Aspergillus flavus (strain ATCC 200026 / FGSC A1120 / NRRL 3357 / JCM 12722 / SRRC 167) GN=AFLA_084280 PE=3 SV=1 - [B8MZD9_ASPFN]	1.28	1	1	1	1	catalytic activity; metal ion binding	membrane	metabolic process	Pf00067	7910869	549	63	7.68
B8NGN0	Cytochrome c OS=Aspergillus flavus (strain ATCC 200026 / FGSC A1120 / NRRL 3357 / JCM 12722 / SRRC 167) GN=AFLA_136570 PE=3 SV=1 - [B8NGN0_ASPFN]	13.39	1	1	1	3	metal ion binding	cytoplasm; mitochondrion; membrane	metabolic process; transport	Pf00034	7913613	112	12.1	9.14
B8NEY4	1,3-beta-glucanosyltransferase Gel1 OS=Aspergillus flavus (strain ATCC 200026 / FGSC A1120 / NRRL 3357 / JCM 12722 / SRRC 167) GN=AFLA_058480 PE=4 SV=1 - [B8NEY4_ASPFN]	22.03	1	8	8	32	catalytic activity		metabolic process	Pf00150; Pf03198	7914872	454	48.2	5.21
B8NWC9	ATP synthase subunit beta OS=Aspergillus flavus (strain ATCC 200026 / FGSC A1120 / NRRL 3357 / JCM 12722 / SRRC 167) GN=AFLA_119660 PE=3 SV=1 - [B8NWC9_ASPFN]	2.71	1	1	1	1	nucleotide binding; catalytic activity; transporter activity	cytoplasm; mitochondrion; membrane	metabolic process; transport	Pf00006; Pf00306; Pf02874	7919659	517	55.4	5.3
B8MVW0	Arabinan-endo 1,5-alpha-L-arabinase, putative OS=Aspergillus flavus (strain ATCC 200026 / FGSC A1120 / NRRL 3357 / JCM 12722 / SRRC 167) GN=AFLA_073070 PE=4 SV=1 - [B8MVW0_ASPFN]	50.62	1	11	11	64	catalytic activity		metabolic process	Pf04616	7915160	322	33.8	5.01
B8NA31	Acid sphingomyelinase, putative OS=Aspergillus flavus (strain ATCC 200026 / FGSC A1120 / NRRL 3357 / JCM 12722 / SRRC 167) GN=AFLA_113270 PE=4 SV=1 - [B8NA31_ASPFN]	4.86	1	2	2	6	catalytic activity	membrane	metabolic process	Pf00149	7921227	617	67.3	5.52
B8NSY4	Thioredoxin reductase OS=Aspergillus flavus (strain ATCC 200026 / FGSC A1120 / NRRL 3357 / JCM 12722 / SRRC 167) GN=AFLA_051770 PE=3 SV=1 - [B8NSY4_ASPFN]	11.61	1	3	3	10	antioxidant activity; catalytic activity; nucleotide binding	cytoplasm	metabolic process; response to stimulus	Pf00070; Pf07992	7909172	353	37.9	5.38
B8NAS6	Formamidase FmdS OS=Aspergillus flavus (strain ATCC 200026 / FGSC A1120 / NRRL 3357 / JCM 12722 / SRRC 167) GN=AFLA_043010 PE=4 SV=1 - [B8NAS6_ASPFN]	26.03	1	8	8	27	catalytic activity		metabolic process	Pf03069	7913075	411	45	6.06
B8MZ77	Phosphatidylserine decarboxylase, putative OS=Aspergillus flavus (strain ATCC 200026 / FGSC A1120 / NRRL 3357 / JCM 12722 / SRRC 167) GN=AFLA_083660 PE=4 SV=1 - [B8MZ77_ASPFN]	4.06	1	1	1	1	catalytic activity		metabolic process	Pf02666	7910807	542	60.5	9.5
B8NX24	Bifunctional catalase-peroxidase Cat2 OS=Aspergillus flavus (strain ATCC 200026 / FGSC A1120 / NRRL 3357 / JCM 12722 / SRRC 167) GN=AFLA_122110 PE=3 SV=1 - [B8NX24_ASPFN]	5.88	1	1	1	2	antioxidant activity; catalytic activity		response to stimulus; metabolic process	Pf00141	7918464	170	18.6	5.36
B8N3G5	TBC domain protein, putative OS=Aspergillus flavus (strain ATCC 200026 / FGSC A1120 / NRRL 3357 / JCM 12722 / SRRC 167) GN=AFLA_028680 PE=4 SV=1 - [B8N3G5_ASPFN]	7.17	1	1	1	1	enzyme regulator activity	membrane	metabolic process; regulation of biological process	Pf00566	7910371	265	30.6	9.32
B8NJC1	Extracellular lipase, putative OS=Aspergillus flavus (strain ATCC 200026 / FGSC A1120 / NRRL 3357 / JCM 12722 / SRRC 167) GN=AFLA_065540 PE=4 SV=1 - [B8NJC1_ASPFN]	11.53	1	4	4	136	catalytic activity	membrane	metabolic process	Pf01764; Pf04389	7911958	425	46.2	5.69
B8NH51	Putative uncharacterized protein OS=Aspergillus flavus (strain ATCC 200026 / FGSC A1120 / NRRL 3357 / JCM 12722 / SRRC 167) GN=AFLA_132750 PE=4 SV=1 - [B8NH51_ASPFN]	12.64	1	4	4	9	catalytic activity	membrane	metabolic process	Pf07944	7921392	530	58.9	6.44
B8MY92	DUTPase (Dut), putative OS=Aspergillus flavus (strain ATCC 200026 / FGSC A1120 / NRRL 3357 / JCM 12722 / SRRC 167) GN=AFLA_080290 PE=4 SV=1 - [B8MY92_ASPFN]	3.38	1	1	1	3	catalytic activity		metabolic process	Pf00692	7922266	237	25.6	9.28
B8NK32	Cholinesterase, putative OS=Aspergillus flavus (strain ATCC 200026 / FGSC A1120 / NRRL 3357 / JCM 12722 / SRRC 167) GN=AFLA_070810 PE=4 SV=1 - [B8NK32_ASPFN]	9.35	2	7	7	31	catalytic activity		metabolic process	Pf00135; Pf00326; Pf07859	7914443	727	78.3	5.53
B8NNZ4	Carboxylesterase hlo, putative OS=Aspergillus flavus (strain ATCC 200026 / FGSC A1120 / NRRL 3357 / JCM 12722 / SRRC 167) GN=AFLA_126000 PE=4 SV=1 - [B8NNZ4_ASPFN]	3.93	1	2	2	12	catalytic activity		metabolic process	Pf00135; Pf00326; Pf07859	7921948	534	56.9	5.03
B8MYP9	Branched-chain amino acid aminotransferase OS=Aspergillus flavus (strain ATCC 200026 / FGSC A1120 / NRRL 3357 / JCM 12722 / SRRC 167) GN=AFLA_081880 PE=3 SV=1 - [B8MYP9_ASPFN]	6.56	1	2	2	2	catalytic activity		metabolic process	Pf01063	7909988	381	41.2	6.27
B8NCV3	Triacylglycerol lipase (LipA), putative OS=Aspergillus flavus (strain ATCC 200026 / FGSC A1120 / NRRL 3357 / JCM 12722 / SRRC 167) GN=AFLA_041880 PE=4 SV=1 - [B8NCV3_ASPFN]	4.85	1	1	1	8	catalytic activity		metabolic process	Pf00135; Pf07859	7922021	268	29.2	5.1
B8N0V3	Polyubiquitin UbiD/Ubi4, putative OS=Aspergillus flavus (strain ATCC 200026 / FGSC A1120 / NRRL 3357 / JCM 12722 / SRRC 167) GN=AFLA_026380 PE=4 SV=1 - [B8N0V3_ASPFN]	40.66	3	3	3	17	protein binding		metabolic process	Pf00240; Pf11976	7919326	305	34.3	7.53
B8NJF5	Putative uncharacterized protein OS=Aspergillus flavus (strain ATCC 200026 / FGSC A1120 / NRRL 3357 / JCM 12722 / SRRC 167) GN=AFLA_066760 PE=4 SV=1 - [B8NJF5_ASPFN]	10.34	1	9	9	40	catalytic activity		metabolic process	Pf03648	7921103	967	107.2	5.3
B8NUL2	Serine carboxypeptidase (CpdS), putative OS=Aspergillus flavus (strain ATCC 200026 / FGSC A1120 / NRRL 3357 / JCM 12722 / SRRC 167) GN=AFLA_100650 PE=4 SV=1 - [B8NUL2_ASPFN]	11.24	1	4	4	19	catalytic activity	membrane	metabolic process	Pf00450	7912946	498	54.8	5.36
B8MWN3	Putative uncharacterized protein OS=Aspergillus flavus (strain ATCC 200026 / FGSC A1120 / NRRL 3357 / JCM 12722 / SRRC 167) GN=AFLA_074910 PE=4 SV=1 - [B8MWN3_ASPFN]	2.35	1	1	1	5	catalytic activity		metabolic process		7921154	554	62.1	5.54
B8NGP3	Ribosome biogenesis protein (Bms1), putative OS=Aspergillus flavus (strain ATCC 200026 / FGSC A1120 / NRRL 3357 / JCM 12722 / SRRC 167) GN=AFLA_136700 PE=4 SV=1 - [B8NGP3_ASPFN]	2.99	1	1	1	2	nucleotide binding; catalytic activity; RNA binding	nucleus; cytoplasm; mitochondrion	metabolic process; cell organization and biogenesis	Pf00009; Pf03205; Pf03266; Pf04950; Pf05729; Pf08142	7909035	1172	133.1	5.52
B8N0Y3	Iron superoxide dismutase A, putative OS=Aspergillus flavus (strain ATCC 200026 / FGSC A1120 / NRRL 3357 / JCM 12722 / SRRC 167) GN=AFLA_027580 PE=4 SV=1 - [B8N0Y3_ASPFN]	1.79	1	1	1	5	antioxidant activity; catalytic activity; metal ion binding		metabolic process	Pf00081; Pf02777	7910261	837	93.1	9.48
B8NMJ6	Putative uncharacterized protein OS=Aspergillus flavus (strain ATCC 200026 / FGSC A1120 / NRRL 3357 / JCM 12722 / SRRC 167) GN=AFLA_124320 PE=4 SV=1 - [B8NMJ6_ASPFN]	3.3	1	1	1	1	catalytic activity; protein binding		metabolic process	Pf04616; Pf07974	7909659	455	52	6.21
B8NXZ8	Monooxygenase, putative OS=Aspergillus flavus (strain ATCC 200026 / FGSC A1120 / NRRL 3357 / JCM 12722 / SRRC 167) GN=AFLA_009680 PE=4 SV=1 - [B8NXZ8_ASPFN]	2.4	1	1	1	1	catalytic activity		metabolic process		7921017	625	70.2	6.83
B8NYN2	Carboxypeptidase S1, putative OS=Aspergillus flavus (strain ATCC 200026 / FGSC A1120 / NRRL 3357 / JCM 12722 / SRRC 167) GN=AFLA_012020 PE=4 SV=1 - [B8NYN2_ASPFN]	11.41	1	4	4	24	catalytic activity		metabolic process	Pf00450	7910768	552	60.8	4.89
B8N419	Superoxide dismutase OS=Aspergillus flavus (strain ATCC 200026 / FGSC A1120 / NRRL 3357 / JCM 12722 / SRRC 167) GN=AFLA_033420 PE=3 SV=1 - [B8N419_ASPFN]	5.71	1	1	1	2	antioxidant activity; catalytic activity; metal ion binding		metabolic process	Pf00081; Pf02777	7910190	210	23.2	7.24
B8NRC2	Ubiquitin carboxyl-terminal hydrolase OS=Aspergillus flavus (strain ATCC 200026 / FGSC A1120 / NRRL 3357 / JCM 12722 / SRRC 167) GN=AFLA_005970 PE=3 SV=1 - [B8NRC2_ASPFN]	0.63	1	1	1	1	catalytic activity; protein binding		metabolic process	Pf00443; Pf00917	7913255	1115	128.6	5.71
B8NGT2	Chromosome segregation protein SudA, putative OS=Aspergillus flavus (strain ATCC 200026 / FGSC A1120 / NRRL 3357 / JCM 12722 / SRRC 167) GN=AFLA_138000 PE=4 SV=1 - [B8NGT2_ASPFN]	0.67	1	1	1	1	catalytic activity; motor activity; protein binding; nucleotide binding	chromosome; membrane; cytoskeleton	metabolic process; regulation of biological process; cell organization and biogenesis; transport	Pf00529; Pf01576; Pf02463; Pf04156; Pf05557; Pf06470; Pf09726; Pf10186; Pf12128	7915531	1199	137.6	6.29
B8NE08	Ribosome biogenesis ABC transporter Arb1, putative OS=Aspergillus flavus (strain ATCC 200026 / FGSC A1120 / NRRL 3357 / JCM 12722 / SRRC 167) GN=AFLA_057390 PE=3 SV=1 - [B8NE08_ASPFN]	1.78	1	1	1	4	nucleotide binding; catalytic activity	nucleus; cytoplasm; ribosome	transport; metabolic process	Pf00005; Pf03193; Pf12848	7915730	617	69	6.61
B8NE94	Putative uncharacterized protein OS=Aspergillus flavus (strain ATCC 200026 / FGSC A1120 / NRRL 3357 / JCM 12722 / SRRC 167) GN=AFLA_060030 PE=4 SV=1 - [B8NE94_ASPFN]	1.86	1	1	1	4	catalytic activity	membrane	metabolic process	Pf11912	7912687	430	48	5.54
B8NCG4	Putative uncharacterized protein OS=Aspergillus flavus (strain ATCC 200026 / FGSC A1120 / NRRL 3357 / JCM 12722 / SRRC 167) GN=AFLA_038700 PE=4 SV=1 - [B8NCG4_ASPFN]	31.85	1	10	10	223	catalytic activity		metabolic process	Pf01546; Pf04389	7911202	427	47.1	5.29
B8N4T3	Spermidine synthase OS=Aspergillus flavus (strain ATCC 200026 / FGSC A1120 / NRRL 3357 / JCM 12722 / SRRC 167) GN=AFLA_017920 PE=3 SV=1 - [B8N4T3_ASPFN]	17.65	1	5	5	34	catalytic activity		metabolic process	Pf01564	7911471	340	38.7	6.76
B8NCL9	Esterase, putative OS=Aspergillus flavus (strain ATCC 200026 / FGSC A1120 / NRRL 3357 / JCM 12722 / SRRC 167) GN=AFLA_039260 PE=4 SV=1 - [B8NCL9_ASPFN]	2.88	1	1	1	6	catalytic activity		metabolic process	Pf07859; Pf10340	7911418	278	30.6	5.83
B8NGU8	Putative uncharacterized protein OS=Aspergillus flavus (strain ATCC 200026 / FGSC A1120 / NRRL 3357 / JCM 12722 / SRRC 167) GN=AFLA_138160 PE=4 SV=1 - [B8NGU8_ASPFN]	2.68	1	1	1	1	catalytic activity		metabolic process	Pf01494; Pf03486; Pf07976; Pf07992	7915547	559	62.2	5.4
B8N495	Glucose-methanol-choline (Gmc) oxidoreductase, putative OS=Aspergillus flavus (strain ATCC 200026 / FGSC A1120 / NRRL 3357 / JCM 12722 / SRRC 167) GN=AFLA_035080 PE=3 SV=1 - [B8N495_ASPFN]	5.62	1	3	3	5	catalytic activity; nucleotide binding		metabolic process	Pf00732; Pf05199; Pf05834	7918182	641	69.7	5.21
B8N044	Structural maintenance of chromosomes protein OS=Aspergillus flavus (strain ATCC 200026 / FGSC A1120 / NRRL 3357 / JCM 12722 / SRRC 167) GN=AFLA_086840 PE=3 SV=1 - [B8N044_ASPFN]	0.78	1	1	1	1	protein binding; nucleotide binding	nucleus; chromosome; membrane	metabolic process; response to stimulus; cell organization and biogenesis	Pf02463; Pf04156; Pf06470; Pf12128	7909830	1279	146.6	5.5
B8N9V1	Cobalamin-independent methionine synthase MetH/D OS=Aspergillus flavus (strain ATCC 200026 / FGSC A1120 / NRRL 3357 / JCM 12722 / SRRC 167) GN=AFLA_112470 PE=3 SV=1 - [B8N9V1_ASPFN]	1.16	1	1	1	2	catalytic activity; metal ion binding	cytoplasm	metabolic process	Pf01717; Pf08267	7912748	774	87.1	6.95
B8NXY3	Putative uncharacterized protein OS=Aspergillus flavus (strain ATCC 200026 / FGSC A1120 / NRRL 3357 / JCM 12722 / SRRC 167) GN=AFLA_009530 PE=4 SV=1 - [B8NXY3_ASPFN]	0.83	1	1	1	1	nucleotide binding; protein binding		metabolic process; response to stimulus	Pf00183; Pf05262; Pf10243	7921002	1686	187.6	6
B8NKU8	2-amino-3-carboxymuconate-6-semialdehyde decarboxylase, putative OS=Aspergillus flavus (strain ATCC 200026 / FGSC A1120 / NRRL 3357 / JCM 12722 / SRRC 167) GN=AFLA_093520 PE=4 SV=1 - [B8NKU8_ASPFN]	2.75	1	1	1	3	catalytic activity	membrane	metabolic process	Pf04909	7916624	327	36.3	6.65
B8N4G3	Lactoylglutathione lyase OS=Aspergillus flavus (strain ATCC 200026 / FGSC A1120 / NRRL 3357 / JCM 12722 / SRRC 167) GN=AFLA_036660 PE=4 SV=1 - [B8N4G3_ASPFN]	6.6	1	2	2	6	catalytic activity; metal ion binding	nucleus; cytoplasm	metabolic process	Pf00903; Pf12681	7913814	318	36.4	6.39
B8N584	C-24(28) sterol reductase OS=Aspergillus flavus (strain ATCC 200026 / FGSC A1120 / NRRL 3357 / JCM 12722 / SRRC 167) GN=AFLA_022120 PE=4 SV=1 - [B8N584_ASPFN]	1.66	1	1	1	4	catalytic activity	membrane	metabolic process	Pf01222; Pf01738	7916947	782	89.1	7.23
B8N6B3	Putative uncharacterized protein OS=Aspergillus flavus (strain ATCC 200026 / FGSC A1120 / NRRL 3357 / JCM 12722 / SRRC 167) GN=AFLA_018770 PE=4 SV=1 - [B8N6B3_ASPFN]	3.53	1	1	1	1	catalytic activity		metabolic process		7912120	425	47.3	5.1
B8NGS0	Extracellular triacylglycerol lipase, putative OS=Aspergillus flavus (strain ATCC 200026 / FGSC A1120 / NRRL 3357 / JCM 12722 / SRRC 167) GN=AFLA_137880 PE=4 SV=1 - [B8NGS0_ASPFN]	9.27	1	2	2	5	catalytic activity	membrane	metabolic process	Pf01764	7915519	302	33.3	8.16
B8N886	Guanine deaminase, putative OS=Aspergillus flavus (strain ATCC 200026 / FGSC A1120 / NRRL 3357 / JCM 12722 / SRRC 167) GN=AFLA_106800 PE=4 SV=1 - [B8N886_ASPFN]	13.38	1	5	5	16	metal ion binding; catalytic activity		metabolic process	Pf01979; Pf07969	7917362	456	49.8	5.26
B8NH53	Lysosomal protective protein, putative OS=Aspergillus flavus (strain ATCC 200026 / FGSC A1120 / NRRL 3357 / JCM 12722 / SRRC 167) GN=AFLA_132770 PE=4 SV=1 - [B8NH53_ASPFN]	8.36	1	3	3	4	catalytic activity		metabolic process	Pf00450	7921394	550	60.9	4.73
B8NQR5	Extracellular serine carboxypeptidase, putative OS=Aspergillus flavus (strain ATCC 200026 / FGSC A1120 / NRRL 3357 / JCM 12722 / SRRC 167) GN=AFLA_002090 PE=4 SV=1 - [B8NQR5_ASPFN]	19.02	1	10	10	176	catalytic activity		metabolic process	Pf05577	7916090	573	63.7	4.93
B8MWB7	ABC transporter (Adp1), putative OS=Aspergillus flavus (strain ATCC 200026 / FGSC A1120 / NRRL 3357 / JCM 12722 / SRRC 167) GN=AFLA_088070 PE=4 SV=1 - [B8MWB7_ASPFN]	3.63	1	2	2	3	nucleotide binding; protein binding; catalytic activity	membrane	metabolic process	Pf00005; Pf01061	7917287	1018	112.2	6.38
B8NIV0	Kynurenine formamidase OS=Aspergillus flavus (strain ATCC 200026 / FGSC A1120 / NRRL 3357 / JCM 12722 / SRRC 167) GN=AFLA_069780 PE=3 SV=1 - [B8NIV0_ASPFN]	4.26	1	1	1	2	catalytic activity	membrane	metabolic process		7914143	305	33.7	4.97
B8NWZ4	Monooxygenase, putative OS=Aspergillus flavus (strain ATCC 200026 / FGSC A1120 / NRRL 3357 / JCM 12722 / SRRC 167) GN=AFLA_121810 PE=4 SV=1 - [B8NWZ4_ASPFN]	1.89	1	1	1	1	catalytic activity	membrane	metabolic process	Pf01494	7918434	477	53.6	8.28
B8NRB5	Protein kinase, putative OS=Aspergillus flavus (strain ATCC 200026 / FGSC A1120 / NRRL 3357 / JCM 12722 / SRRC 167) GN=AFLA_005900 PE=4 SV=1 - [B8NRB5_ASPFN]	2.74	1	1	1	1	nucleotide binding; catalytic activity		metabolic process	Pf00069; Pf07714	7913248	583	67.9	9.48
B8NSK2	Carboxylesterase, putative OS=Aspergillus flavus (strain ATCC 200026 / FGSC A1120 / NRRL 3357 / JCM 12722 / SRRC 167) GN=AFLA_049530 PE=4 SV=1 - [B8NSK2_ASPFN]	10.05	1	4	4	10	catalytic activity	membrane	metabolic process	Pf00135; Pf07859	7911782	547	59.1	4.55
B8N1C3	FAD dependent oxidoreductase, putative OS=Aspergillus flavus (strain ATCC 200026 / FGSC A1120 / NRRL 3357 / JCM 12722 / SRRC 167) GN=AFLA_029880 PE=4 SV=1 - [B8N1C3_ASPFN]	30.58	1	11	11	31	catalytic activity	membrane	metabolic process	Pf00890; Pf01266; Pf01494; Pf07992	7919354	484	51.7	5.72
B8NX63	ABC multidrug transporter, putative OS=Aspergillus flavus (strain ATCC 200026 / FGSC A1120 / NRRL 3357 / JCM 12722 / SRRC 167) GN=AFLA_122510 PE=4 SV=1 - [B8NX63_ASPFN]	0.7	1	1	1	1	nucleotide binding; catalytic activity; transporter activity	membrane	metabolic process; transport	Pf00005; Pf01061; Pf06422; Pf12698	7911242	1279	143.7	6.68
B8N4W1	Putative uncharacterized protein OS=Aspergillus flavus (strain ATCC 200026 / FGSC A1120 / NRRL 3357 / JCM 12722 / SRRC 167) GN=AFLA_018200 PE=4 SV=1 - [B8N4W1_ASPFN]	1.31	1	1	1	1	RNA binding; catalytic activity	membrane	metabolic process		7911499	915	105.4	5.38
B8NQ44	Phosphatidylserine decarboxylase family protein OS=Aspergillus flavus (strain ATCC 200026 / FGSC A1120 / NRRL 3357 / JCM 12722 / SRRC 167) GN=AFLA_004350 PE=4 SV=1 - [B8NQ44_ASPFN]	5.17	1	2	2	5	catalytic activity	membrane	metabolic process	Pf02666; Pf12588	7910600	484	53.7	6.48
B8N4C0	Translation release factor eRF3, putative OS=Aspergillus flavus (strain ATCC 200026 / FGSC A1120 / NRRL 3357 / JCM 12722 / SRRC 167) GN=AFLA_035330 PE=4 SV=1 - [B8N4C0_ASPFN]	1.66	1	1	1	2	nucleotide binding; RNA binding; catalytic activity		metabolic process; cell organization and biogenesis	Pf00009; Pf03143; Pf03144	7918207	722	78	8.48
B8NYA4	Lysosomal protective protein, putative OS=Aspergillus flavus (strain ATCC 200026 / FGSC A1120 / NRRL 3357 / JCM 12722 / SRRC 167) GN=AFLA_010740 PE=4 SV=1 - [B8NYA4_ASPFN]	5.63	1	2	2	4	catalytic activity		metabolic process	Pf00450	7918304	497	55.3	4.69
B8NA96	Translation initiation regulator (Gcn20), putative OS=Aspergillus flavus (strain ATCC 200026 / FGSC A1120 / NRRL 3357 / JCM 12722 / SRRC 167) GN=AFLA_113920 PE=3 SV=1 - [B8NA96_ASPFN]	1.46	1	1	1	1	nucleotide binding; catalytic activity	cytoplasm; cytosol; ribosome	metabolic process; regulation of biological process	Pf00005; Pf12848	7911130	751	83	6.27
B8NM71	Gamma glutamyl transpeptidase, putative OS=Aspergillus flavus (strain ATCC 200026 / FGSC A1120 / NRRL 3357 / JCM 12722 / SRRC 167) GN=AFLA_095030 PE=4 SV=1 - [B8NM71_ASPFN]	9.14	1	4	4	6	catalytic activity	membrane	metabolic process	Pf01019	7917916	591	64.3	5.72
B8NWT6	L-amino acid oxidase LaoA OS=Aspergillus flavus (strain ATCC 200026 / FGSC A1120 / NRRL 3357 / JCM 12722 / SRRC 167) GN=AFLA_121230 PE=4 SV=1 - [B8NWT6_ASPFN]	1.41	1	1	1	4	catalytic activity	membrane	metabolic process	Pf01593	7909015	569	64.7	5.99
B8NAF4	Liver carboxylesterase, putative OS=Aspergillus flavus (strain ATCC 200026 / FGSC A1120 / NRRL 3357 / JCM 12722 / SRRC 167) GN=AFLA_039990 PE=4 SV=1 - [B8NAF4_ASPFN]	3.97	1	1	1	2	catalytic activity		metabolic process	Pf00135; Pf00326; Pf07859	7913907	353	38.8	5.26
B8NIQ0	Heat shock protein/chaperonin HSP78, putative OS=Aspergillus flavus (strain ATCC 200026 / FGSC A1120 / NRRL 3357 / JCM 12722 / SRRC 167) GN=AFLA_068370 PE=3 SV=1 - [B8NIQ0_ASPFN]	1.73	1	1	1	1	nucleotide binding; enzyme regulator activity; catalytic activity; motor activity; protein binding	cytoskeleton	metabolic process; response to stimulus	Pf00004; Pf01025; Pf01576; Pf03962; Pf07724; Pf07728; Pf10431	7921595	811	89.8	6.54
B8N450	Autophagy regulatory protein Atg2, putative OS=Aspergillus flavus (strain ATCC 200026 / FGSC A1120 / NRRL 3357 / JCM 12722 / SRRC 167) GN=AFLA_033730 PE=4 SV=1 - [B8N450_ASPFN]	0.42	1	1	1	1		membrane	metabolic process; cell organization and biogenesis; transport	Pf09333	7910221	2143	234.6	5.24
B8NL82	N2,N2-dimethylguanosine tRNA methyltransferase OS=Aspergillus flavus (strain ATCC 200026 / FGSC A1120 / NRRL 3357 / JCM 12722 / SRRC 167) GN=AFLA_089180 PE=4 SV=1 - [B8NL82_ASPFN]	2.58	1	1	1	1	RNA binding; catalytic activity		metabolic process	Pf02005; Pf02475	7914662	699	76.6	8.63
B8NXS9	Carboxypeptidase Y homolog A OS=Aspergillus flavus (strain ATCC 200026 / FGSC A1120 / NRRL 3357 / JCM 12722 / SRRC 167) GN=cpyA PE=3 SV=1 - [CBPYA_ASPFN]	7.2	1	3	3	9	catalytic activity	cytoplasm; vacuole	metabolic process	Pf00450	7918529	542	60.8	5.17
B8MVS3	Probable cutinase 1 OS=Aspergillus flavus (strain ATCC 200026 / FGSC A1120 / NRRL 3357 / JCM 12722 / SRRC 167) GN=AFLA_072700 PE=3 SV=1 - [CUTI1_ASPFN]	19.25	2	3	3	23	catalytic activity	extracellular	metabolic process	Pf01083	7913350	213	22.2	6.54
B8NNI2	Probable arabinogalactan endo-1,4-beta-galactosidase A OS=Aspergillus flavus (strain ATCC 200026 / FGSC A1120 / NRRL 3357 / JCM 12722 / SRRC 167) GN=galA PE=3 SV=1 - [GANA_ASPFN]	33.72	1	9	9	81	catalytic activity	extracellular	metabolic process	Pf07745	7920353	347	38.4	4.89
B8NE46	Probable pectate lyase A OS=Aspergillus flavus (strain ATCC 200026 / FGSC A1120 / NRRL 3357 / JCM 12722 / SRRC 167) GN=plyA PE=3 SV=1 - [PLYA_ASPFN]	33.02	1	7	7	121	catalytic activity; metal ion binding	extracellular	metabolic process	Pf00544	7915768	321	34.1	4.98
B8N8I5	Glucan 1,3-beta-glucosidase, putative OS=Aspergillus flavus (strain ATCC 200026 / FGSC A1120 / NRRL 3357 / JCM 12722 / SRRC 167) GN=AFLA_107790 PE=4 SV=1 - [B8N8I5_ASPFN]	30.79	1	10	10	36	catalytic activity		metabolic process	Pf00150	7913425	406	46.5	4.82
B8N973	Anticoagulant protein C, putative OS=Aspergillus flavus (strain ATCC 200026 / FGSC A1120 / NRRL 3357 / JCM 12722 / SRRC 167) GN=AFLA_110190 PE=3 SV=1 - [B8N973_ASPFN]	22.22	1	5	5	43	catalytic activity		metabolic process	Pf00089	7914781	333	36.8	5.57
B8N0Z6	Peptidyl-prolyl cis-trans isomerase OS=Aspergillus flavus (strain ATCC 200026 / FGSC A1120 / NRRL 3357 / JCM 12722 / SRRC 167) GN=AFLA_027710 PE=3 SV=1 - [B8N0Z6_ASPFN]	29.52	1	4	4	16	catalytic activity		metabolic process	Pf00160	7910274	166	18.2	8.57
B8NK17	Putative uncharacterized protein OS=Aspergillus flavus (strain ATCC 200026 / FGSC A1120 / NRRL 3357 / JCM 12722 / SRRC 167) GN=AFLA_070660 PE=4 SV=1 - [B8NK17_ASPFN]	19.79	1	9	9	26	catalytic activity; nucleotide binding	membrane	metabolic process	Pf01565	7914428	485	53.3	4.97
B8NQF0	Nucleoside diphosphate kinase OS=Aspergillus flavus (strain ATCC 200026 / FGSC A1120 / NRRL 3357 / JCM 12722 / SRRC 167) GN=AFLA_006300 PE=3 SV=1 - [B8NQF0_ASPFN]	23.53	1	3	3	14	nucleotide binding; catalytic activity	cytoplasm; mitochondrion; cytosol	metabolic process	Pf00334	7913288	153	17	7.99
B8NHD2	Diphthamide biosynthesis protein 1 OS=Aspergillus flavus (strain ATCC 200026 / FGSC A1120 / NRRL 3357 / JCM 12722 / SRRC 167) GN=AFLA_135370 PE=3 SV=1 - [B8NHD2_ASPFN]	3.67	1	1	1	1		cytoplasm	metabolic process	Pf01866	7915909	436	48.3	7.03
B8MZ47	Extracellular cell wall glucanase Crf1/allergen Asp F9 OS=Aspergillus flavus (strain ATCC 200026 / FGSC A1120 / NRRL 3357 / JCM 12722 / SRRC 167) GN=AFLA_083360 PE=4 SV=1 - [B8MZ47_ASPFN]	9.91	1	3	3	15	catalytic activity		metabolic process; cell organization and biogenesis	Pf00722	7916333	444	44.7	4.5
B8NNP3	1,3-beta-glucanosyltransferase, putative OS=Aspergillus flavus (strain ATCC 200026 / FGSC A1120 / NRRL 3357 / JCM 12722 / SRRC 167) GN=AFLA_129440 PE=4 SV=1 - [B8NNP3_ASPFN]	1.47	1	1	1	6	catalytic activity		metabolic process	Pf02836; Pf03198; Pf07983	7911549	544	58.6	4.86
B8N2R4	Alpha-amylase, putative OS=Aspergillus flavus (strain ATCC 200026 / FGSC A1120 / NRRL 3357 / JCM 12722 / SRRC 167) GN=AFLA_023480 PE=4 SV=1 - [B8N2R4_ASPFN]	2.73	1	1	1	3	catalytic activity; metal ion binding		metabolic process	Pf00128; Pf09260	7915807	549	60.4	5.41
B8NPQ8	Isochorismatase family hydrolase, putative OS=Aspergillus flavus (strain ATCC 200026 / FGSC A1120 / NRRL 3357 / JCM 12722 / SRRC 167) GN=AFLA_001220 PE=4 SV=1 - [B8NPQ8_ASPFN]	8.04	1	1	1	1	catalytic activity		metabolic process	Pf00857	7921835	199	21.1	5.12
B8N1K0	Dihydrodipicolinate synthetase family protein OS=Aspergillus flavus (strain ATCC 200026 / FGSC A1120 / NRRL 3357 / JCM 12722 / SRRC 167) GN=AFLA_030650 PE=4 SV=1 - [B8N1K0_ASPFN]	9.25	1	2	2	5	catalytic activity		metabolic process	Pf00701	7921632	335	36.1	6.93
B8NMM8	Endoglucanase-1, putative OS=Aspergillus flavus (strain ATCC 200026 / FGSC A1120 / NRRL 3357 / JCM 12722 / SRRC 167) GN=AFLA_126410 PE=4 SV=1 - [B8NMM8_ASPFN]	5.24	1	1	1	2	catalytic activity		metabolic process	Pf01670	7910119	267	29.2	4.48
B8NLU3	Arylsulfatase, putative OS=Aspergillus flavus (strain ATCC 200026 / FGSC A1120 / NRRL 3357 / JCM 12722 / SRRC 167) GN=AFLA_093990 PE=4 SV=1 - [B8NLU3_ASPFN]	1.97	1	1	1	3	catalytic activity		metabolic process	Pf00884	7916671	608	68.8	5.73
B8MWF3	Protein kinase activator (Mob2), putative OS=Aspergillus flavus (strain ATCC 200026 / FGSC A1120 / NRRL 3357 / JCM 12722 / SRRC 167) GN=AFLA_088430 PE=4 SV=1 - [B8MWF3_ASPFN]	5.52	1	1	1	1	catalytic activity	membrane	metabolic process	Pf03637	7917323	290	32.4	7.31
B8NQF4	Putative uncharacterized protein OS=Aspergillus flavus (strain ATCC 200026 / FGSC A1120 / NRRL 3357 / JCM 12722 / SRRC 167) GN=AFLA_006340 PE=3 SV=1 - [B8NQF4_ASPFN]	6.23	1	2	2	7	catalytic activity	membrane	metabolic process	Pf00704	7913292	337	36.6	8.4
B8N6C7	Elastase, putative OS=Aspergillus flavus (strain ATCC 200026 / FGSC A1120 / NRRL 3357 / JCM 12722 / SRRC 167) GN=AFLA_018910 PE=3 SV=1 - [B8N6C7_ASPFN]	15.35	1	3	3	14	catalytic activity		metabolic process	Pf00089	7912134	241	25	6.76
B8NVB6	Endo xylanase, putative OS=Aspergillus flavus (strain ATCC 200026 / FGSC A1120 / NRRL 3357 / JCM 12722 / SRRC 167) GN=AFLA_116030 PE=4 SV=1 - [B8NVB6_ASPFN]	2.32	1	1	1	3	catalytic activity	membrane	metabolic process	Pf04616	7918017	474	50.9	4.56
B8NN40	Beta-galactosidase, putative OS=Aspergillus flavus (strain ATCC 200026 / FGSC A1120 / NRRL 3357 / JCM 12722 / SRRC 167) GN=AFLA_124740 PE=4 SV=1 - [B8NN40_ASPFN]	3.15	1	1	1	2	catalytic activity	membrane	metabolic process	Pf00703; Pf02836; Pf02837	7919058	604	67.7	5.97
B8NS16	Gamma-glutamyltranspeptidase OS=Aspergillus flavus (strain ATCC 200026 / FGSC A1120 / NRRL 3357 / JCM 12722 / SRRC 167) GN=AFLA_052470 PE=4 SV=1 - [B8NS16_ASPFN]	22.48	1	9	9	18	catalytic activity		metabolic process	Pf01019	7909892	596	63.8	6.28
B8NUU0	Oligo-1,6-glucosidase OS=Aspergillus flavus (strain ATCC 200026 / FGSC A1120 / NRRL 3357 / JCM 12722 / SRRC 167) GN=AFLA_102340 PE=4 SV=1 - [B8NUU0_ASPFN]	12.16	1	6	6	20	catalytic activity		metabolic process	Pf00128	7919983	584	68.6	5.31
B8NGT0	NADH-cytochrome b5 reductase OS=Aspergillus flavus (strain ATCC 200026 / FGSC A1120 / NRRL 3357 / JCM 12722 / SRRC 167) GN=AFLA_137980 PE=4 SV=1 - [B8NGT0_ASPFN]	4.79	1	1	1	1	catalytic activity	cytoplasm; mitochondrion; membrane	metabolic process	Pf00175; Pf00970; Pf08030	7915529	292	31.9	8.69
B8N8P6	Dipeptidase, putative OS=Aspergillus flavus (strain ATCC 200026 / FGSC A1120 / NRRL 3357 / JCM 12722 / SRRC 167) GN=AFLA_108410 PE=4 SV=1 - [B8N8P6_ASPFN]	47.77	1	14	14	105	catalytic activity		metabolic process	Pf01244	7914213	404	44.3	5.8
B8NF67	Mono-and diacylglycerol lipase, putative OS=Aspergillus flavus (strain ATCC 200026 / FGSC A1120 / NRRL 3357 / JCM 12722 / SRRC 167) GN=AFLA_061110 PE=4 SV=1 - [B8NF67_ASPFN]	20.92	1	4	4	8	catalytic activity		metabolic process	Pf01764; Pf03893	7914289	306	33.4	5.81
B8N5Q5	Aminopeptidase, putative OS=Aspergillus flavus (strain ATCC 200026 / FGSC A1120 / NRRL 3357 / JCM 12722 / SRRC 167) GN=AFLA_013980 PE=4 SV=1 - [B8N5Q5_ASPFN]	2.58	1	1	1	3	catalytic activity	cytoplasm; vacuole; membrane	metabolic process	Pf02225; Pf04389	7915021	503	54.2	4.87
B8NYT7	Histidinol-phosphatase OS=Aspergillus flavus (strain ATCC 200026 / FGSC A1120 / NRRL 3357 / JCM 12722 / SRRC 167) GN=AFLA_114490 PE=4 SV=1 - [B8NYT7_ASPFN]	3.58	1	1	1	2	catalytic activity		metabolic process	Pf02811	7909447	307	35.5	5.44
B8N652	PAF acetylhydrolase family protein OS=Aspergillus flavus (strain ATCC 200026 / FGSC A1120 / NRRL 3357 / JCM 12722 / SRRC 167) GN=AFLA_016360 PE=4 SV=1 - [B8N652_ASPFN]	11.29	1	3	3	14	catalytic activity		metabolic process	Pf00326; Pf00561; Pf03403; Pf07224; Pf12695; Pf12697; Pf12740	7915342	372	40.3	6
B8NX51	Extracellular lipase, putative OS=Aspergillus flavus (strain ATCC 200026 / FGSC A1120 / NRRL 3357 / JCM 12722 / SRRC 167) GN=AFLA_122390 PE=4 SV=1 - [B8NX51_ASPFN]	4.05	1	2	2	2	catalytic activity	membrane	metabolic process	Pf00135; Pf00326; Pf07859	7911230	568	61.9	4.98
B8NIB8	Probable feruloyl esterase A OS=Aspergillus flavus (strain ATCC 200026 / FGSC A1120 / NRRL 3357 / JCM 12722 / SRRC 167) GN=faeA PE=3 SV=2 - [FAEA_ASPFN]	17.44	1	4	4	59	catalytic activity	extracellular	metabolic process	Pf01764		281	30.2	4.87
B8N7E8	Aminotransferase, class V, putative OS=Aspergillus flavus (strain ATCC 200026 / FGSC A1120 / NRRL 3357 / JCM 12722 / SRRC 167) GN=AFLA_021700 PE=3 SV=1 - [B8N7E8_ASPFN]	2.33	1	1	1	1	catalytic activity; metal ion binding	cytoplasm; mitochondrion	metabolic process	Pf00266; Pf02310	7920058	386	41.6	6.74
B8NI69	Cell wall glycosyl hydrolase YteR, putative OS=Aspergillus flavus (strain ATCC 200026 / FGSC A1120 / NRRL 3357 / JCM 12722 / SRRC 167) GN=AFLA_064740 PE=4 SV=1 - [B8NI69_ASPFN]	16.36	1	5	5	44	catalytic activity	membrane	metabolic process	Pf07470	7917606	385	43.7	5.2
B8N1D2	Putative uncharacterized protein OS=Aspergillus flavus (strain ATCC 200026 / FGSC A1120 / NRRL 3357 / JCM 12722 / SRRC 167) GN=AFLA_029970 PE=4 SV=1 - [B8N1D2_ASPFN]	14.56	1	4	4	27	catalytic activity	membrane	metabolic process		7919363	309	33.7	5.03
B8NIM1	Cytosolic Cu/Zn superoxide dismutase, putative OS=Aspergillus flavus (strain ATCC 200026 / FGSC A1120 / NRRL 3357 / JCM 12722 / SRRC 167) GN=AFLA_068080 PE=4 SV=1 - [B8NIM1_ASPFN]	32.32	1	6	6	41	metal ion binding		metabolic process	Pf00080	7921566	198	21.5	5.54
B8NJ69	Isochorismatase family hydrolase, putative OS=Aspergillus flavus (strain ATCC 200026 / FGSC A1120 / NRRL 3357 / JCM 12722 / SRRC 167) GN=AFLA_065010 PE=4 SV=1 - [B8NJ69_ASPFN]	23.46	1	4	4	9	catalytic activity	membrane	metabolic process	Pf00857	7917633	243	26.8	5.27
B8NUD8	Superoxide dismutase [Cu-Zn] OS=Aspergillus flavus (strain ATCC 200026 / FGSC A1120 / NRRL 3357 / JCM 12722 / SRRC 167) GN=AFLA_099000 PE=3 SV=1 - [B8NUD8_ASPFN]	48.7	1	5	5	61	antioxidant activity; catalytic activity; metal ion binding		metabolic process	Pf00080	7912860	154	16	6.52
B8MY13	Xylosidase, putative OS=Aspergillus flavus (strain ATCC 200026 / FGSC A1120 / NRRL 3357 / JCM 12722 / SRRC 167) GN=AFLA_079500 PE=4 SV=1 - [B8MY13_ASPFN]	26.2	1	7	7	36	catalytic activity		metabolic process	Pf04616	7915310	332	37.4	5.01
B8N342	Rhamnogalacturonan acetylesterase, putative OS=Aspergillus flavus (strain ATCC 200026 / FGSC A1120 / NRRL 3357 / JCM 12722 / SRRC 167) GN=AFLA_025660 PE=4 SV=1 - [B8N342_ASPFN]	10.08	1	1	1	4	catalytic activity		metabolic process	Pf00657	7909256	258	26.9	4.53
B8NQD9	Multicopper oxidase, putative OS=Aspergillus flavus (strain ATCC 200026 / FGSC A1120 / NRRL 3357 / JCM 12722 / SRRC 167) GN=AFLA_006190 PE=4 SV=1 - [B8NQD9_ASPFN]	16.34	1	2	2	13	metal ion binding; catalytic activity		metabolic process	Pf07731; Pf07732	7913277	153	17.2	6.37
B8NYH4	Endoglucanase, putative OS=Aspergillus flavus (strain ATCC 200026 / FGSC A1120 / NRRL 3357 / JCM 12722 / SRRC 167) GN=AFLA_011440 PE=4 SV=1 - [B8NYH4_ASPFN]	24.7	1	7	7	31	catalytic activity	extracellular	metabolic process	Pf00734; Pf03443	7921361	328	34.9	6.13
B8NBS5	Carboxylesterase, putative OS=Aspergillus flavus (strain ATCC 200026 / FGSC A1120 / NRRL 3357 / JCM 12722 / SRRC 167) GN=AFLA_046500 PE=4 SV=1 - [B8NBS5_ASPFN]	1.85	1	1	1	2	catalytic activity	membrane	metabolic process	Pf00135; Pf07859	7914543	540	59.8	5.33
B8NDL1	Probable arabinan endo-1,5-alpha-L-arabinosidase A OS=Aspergillus flavus (strain ATCC 200026 / FGSC A1120 / NRRL 3357 / JCM 12722 / SRRC 167) GN=abnA PE=3 SV=1 - [ABNA_ASPFN]	3.13	1	1	1	4	catalytic activity	extracellular	metabolic process	Pf04616	7909576	319	34.1	4.41
B8NQ08	Cyanate hydratase OS=Aspergillus flavus (strain ATCC 200026 / FGSC A1120 / NRRL 3357 / JCM 12722 / SRRC 167) GN=cyn1 PE=3 SV=1 - [CYNS_ASPFN]	35	1	4	4	13	DNA binding; catalytic activity		metabolic process	Pf02560	7919834	160	17.7	5.99
B8N7S7	Probable endo-1,3(4)-beta-glucanase AFLA_105200 OS=Aspergillus flavus (strain ATCC 200026 / FGSC A1120 / NRRL 3357 / JCM 12722 / SRRC 167) GN=AFLA_105200 PE=3 SV=1 - [EGLX_ASPFN]	3.15	1	2	2	5	catalytic activity	membrane	metabolic process	Pf00722	7922059	667	68.4	4.31
B8NBJ4	Probable glucan endo-1,6-beta-glucosidase B OS=Aspergillus flavus (strain ATCC 200026 / FGSC A1120 / NRRL 3357 / JCM 12722 / SRRC 167) GN=exgB PE=3 SV=1 - [EXGB_ASPFN]	19.9	1	6	6	32	catalytic activity	extracellular	metabolic process	Pf00150	7912453	392	45.2	5.76
B8NVB7	Probable pectin lyase D OS=Aspergillus flavus (strain ATCC 200026 / FGSC A1120 / NRRL 3357 / JCM 12722 / SRRC 167) GN=pelD PE=3 SV=1 - [PELD_ASPFN]	12	1	2	2	15	catalytic activity	extracellular	metabolic process	Pf00544	7918018	375	39.2	4.73
B8NJZ7	Probable pectate lyase F OS=Aspergillus flavus (strain ATCC 200026 / FGSC A1120 / NRRL 3357 / JCM 12722 / SRRC 167) GN=plyF PE=3 SV=2 - [PLYF_ASPFN]	8.97	1	1	1	2	catalytic activity	extracellular	metabolic process	Pf03211		234	24.8	4.55
B8N3L3	Probable xyloglucan-specific endo-beta-1,4-glucanase A OS=Aspergillus flavus (strain ATCC 200026 / FGSC A1120 / NRRL 3357 / JCM 12722 / SRRC 167) GN=xgeA PE=3 SV=1 - [XGEA_ASPFN]	18.33	1	2	2	19	catalytic activity	extracellular	metabolic process	Pf01670	7917845	240	25.6	4.23
B8NJ86	Probable endo-1,4-beta-xylanase B OS=Aspergillus flavus (strain ATCC 200026 / FGSC A1120 / NRRL 3357 / JCM 12722 / SRRC 167) GN=xlnB PE=3 SV=1 - [XYNB_ASPFN]	15.84	1	2	2	12	catalytic activity	extracellular	metabolic process	Pf00457	7917650	221	23.7	4.77
B8NWV7	Fumarylacetoacetate hydrolase, putative OS=Aspergillus flavus (strain ATCC 200026 / FGSC A1120 / NRRL 3357 / JCM 12722 / SRRC 167) GN=AFLA_121440 PE=4 SV=1 - [B8NWV7_ASPFN]	5.28	1	1	1	3	catalytic activity		metabolic process	Pf01557	7918397	284	31	5.25
B8N0A1	Carboxyphosphonoenolpyruvate phosphonomutase, putative OS=Aspergillus flavus (strain ATCC 200026 / FGSC A1120 / NRRL 3357 / JCM 12722 / SRRC 167) GN=AFLA_087420 PE=4 SV=1 - [B8N0A1_ASPFN]	8.58	1	1	1	1	catalytic activity	membrane	metabolic process	Pf00463	7917545	303	32	5.53
B8NM00	Peptidyl-prolyl cis-trans isomerase OS=Aspergillus flavus (strain ATCC 200026 / FGSC A1120 / NRRL 3357 / JCM 12722 / SRRC 167) GN=AFLA_094560 PE=3 SV=1 - [B8NM00_ASPFN]	7.88	1	1	1	2	catalytic activity	nucleus; organelle lumen; cytoplasm; mitochondrion; chromosome	metabolic process; cell death; cell organization and biogenesis; cell differentiation; reproduction; regulation of biological process	Pf00160	7919548	165	18	6.32
B8NCN2	Alcohol dehydrogenase, putative OS=Aspergillus flavus (strain ATCC 200026 / FGSC A1120 / NRRL 3357 / JCM 12722 / SRRC 167) GN=AFLA_039390 PE=4 SV=1 - [B8NCN2_ASPFN]	3.21	1	1	1	1	nucleotide binding; metal ion binding; catalytic activity	membrane	metabolic process	Pf00107; Pf08240	7911431	312	33.9	6.52
B8NN48	Putative uncharacterized protein OS=Aspergillus flavus (strain ATCC 200026 / FGSC A1120 / NRRL 3357 / JCM 12722 / SRRC 167) GN=AFLA_124820 PE=4 SV=1 - [B8NN48_ASPFN]	21.14	1	5	5	17	nucleotide binding; catalytic activity	membrane	metabolic process	Pf07992	7919066	317	34.2	6.64
B8NFF9	Glycosyl hydrolase, family 43, putative OS=Aspergillus flavus (strain ATCC 200026 / FGSC A1120 / NRRL 3357 / JCM 12722 / SRRC 167) GN=AFLA_062930 PE=4 SV=1 - [B8NFF9_ASPFN]	7.88	1	2	2	8	catalytic activity		metabolic process	Pf04616	7920243	330	36.2	4.61
B8MWV0	FAD binding domain protein OS=Aspergillus flavus (strain ATCC 200026 / FGSC A1120 / NRRL 3357 / JCM 12722 / SRRC 167) GN=AFLA_075370 PE=4 SV=1 - [B8MWV0_ASPFN]	4.89	1	2	2	8	catalytic activity; nucleotide binding		metabolic process	Pf01565	7921200	511	55.5	5.27
B8NGX0	Endoglucanase, putative OS=Aspergillus flavus (strain ATCC 200026 / FGSC A1120 / NRRL 3357 / JCM 12722 / SRRC 167) GN=AFLA_138380 PE=4 SV=1 - [B8NGX0_ASPFN]	16.32	1	6	6	54	catalytic activity		metabolic process	Pf01670	7909361	239	26.1	4.56
B8N504	Putative uncharacterized protein OS=Aspergillus flavus (strain ATCC 200026 / FGSC A1120 / NRRL 3357 / JCM 12722 / SRRC 167) GN=AFLA_020420 PE=4 SV=1 - [B8N504_ASPFN]	7.43	3	2	2	3	catalytic activity; metal ion binding		metabolic process	Pf00775	7915081	323	35.7	5.06
B8NEA5	Carboxylesterase, putative OS=Aspergillus flavus (strain ATCC 200026 / FGSC A1120 / NRRL 3357 / JCM 12722 / SRRC 167) GN=AFLA_060140 PE=4 SV=1 - [B8NEA5_ASPFN]	11.75	1	5	5	15	catalytic activity	membrane	metabolic process	Pf00135; Pf07859	7912698	536	57.8	5.47
B8N8U9	Histidine acid phosphatase, putative OS=Aspergillus flavus (strain ATCC 200026 / FGSC A1120 / NRRL 3357 / JCM 12722 / SRRC 167) GN=AFLA_108950 PE=4 SV=1 - [B8N8U9_ASPFN]	2.37	1	1	1	1	catalytic activity		metabolic process	Pf00328	7914585	465	51	5.1
B8NVI7	Aspergillopepsin, putative OS=Aspergillus flavus (strain ATCC 200026 / FGSC A1120 / NRRL 3357 / JCM 12722 / SRRC 167) GN=AFLA_116740 PE=4 SV=1 - [B8NVI7_ASPFN]	5.9	1	1	1	2	catalytic activity		metabolic process	Pf01828	7909287	271	28.4	4.59
B8NVX6	Muramidase, putative OS=Aspergillus flavus (strain ATCC 200026 / FGSC A1120 / NRRL 3357 / JCM 12722 / SRRC 167) GN=AFLA_119040 PE=4 SV=1 - [B8NVX6_ASPFN]	14.2	1	2	2	26			metabolic process	Pf01476	7919597	176	19.1	5.82
B8NLT5	Hydroxyacylglutathione hydrolase, putative OS=Aspergillus flavus (strain ATCC 200026 / FGSC A1120 / NRRL 3357 / JCM 12722 / SRRC 167) GN=AFLA_093910 PE=4 SV=1 - [B8NLT5_ASPFN]	29.69	1	5	5	8	catalytic activity; metal ion binding		metabolic process	Pf00753; Pf12706	7916663	256	28.3	6.46
B8N9K6	Mao-B, putative OS=Aspergillus flavus (strain ATCC 200026 / FGSC A1120 / NRRL 3357 / JCM 12722 / SRRC 167) GN=AFLA_111520 PE=4 SV=1 - [B8N9K6_ASPFN]	10.81	1	3	3	9	catalytic activity		metabolic process	Pf01593	7915963	333	36.6	5.69
B8N649	Alpha/beta fold family hydrolase, putative OS=Aspergillus flavus (strain ATCC 200026 / FGSC A1120 / NRRL 3357 / JCM 12722 / SRRC 167) GN=AFLA_016330 PE=4 SV=1 - [B8N649_ASPFN]	4.71	1	1	1	2	catalytic activity		metabolic process	Pf00561; Pf02230; Pf12146; Pf12695; Pf12697	7915339	276	31.2	6.47
B8NI45	Putative uncharacterized protein OS=Aspergillus flavus (strain ATCC 200026 / FGSC A1120 / NRRL 3357 / JCM 12722 / SRRC 167) GN=AFLA_064500 PE=4 SV=1 - [B8NI45_ASPFN]	4.46	1	1	1	6	catalytic activity	membrane	metabolic process	Pf06888; Pf07992	7917582	314	34	6.6
B8NER1	Putative uncharacterized protein OS=Aspergillus flavus (strain ATCC 200026 / FGSC A1120 / NRRL 3357 / JCM 12722 / SRRC 167) GN=AFLA_063480 PE=4 SV=1 - [B8NER1_ASPFN]	9.09	1	2	2	43	catalytic activity	membrane	metabolic process	Pf00326; Pf05448	7918603	275	29	4.44
B8NX75	Cytidine deaminase, putative OS=Aspergillus flavus (strain ATCC 200026 / FGSC A1120 / NRRL 3357 / JCM 12722 / SRRC 167) GN=AFLA_122630 PE=4 SV=1 - [B8NX75_ASPFN]	16.75	1	2	2	4	catalytic activity; metal ion binding		metabolic process	Pf00383	7911254	203	21.8	4.97
B8NW31	Cytochrome b-c1 complex subunit Rieske, mitochondrial OS=Aspergillus flavus (strain ATCC 200026 / FGSC A1120 / NRRL 3357 / JCM 12722 / SRRC 167) GN=AFLA_119590 PE=3 SV=1 - [B8NW31_ASPFN]	5.06	1	1	1	1	catalytic activity; transporter activity; metal ion binding	cytoplasm; mitochondrion; membrane	transport; metabolic process	Pf00355; Pf02921	7919652	237	25.7	8.24
B8N6W5	Probable pectin lyase A OS=Aspergillus flavus (strain ATCC 200026 / FGSC A1120 / NRRL 3357 / JCM 12722 / SRRC 167) GN=pelA PE=3 SV=1 - [PELA_ASPFN]	16.53	1	4	4	11	catalytic activity	extracellular	metabolic process	Pf00544	7918816	375	39.3	4.39

## Sheet: Transport
Transport
Accession	Description	?Coverage	?# Proteins	?# Unique Peptides	?# Peptides	?# PSMs	Molecular Function	Cellular Component	Biological Process	Pfam IDs	Gene IDs	# AAs	MW [kDa]	calc. pI
B8MYV0	Probable exo-1,4-beta-xylosidase xlnD OS=Aspergillus flavus (strain ATCC 200026 / FGSC A1120 / NRRL 3357 / JCM 12722 / SRRC 167) GN=xlnD PE=3 SV=1 - [XYND_ASPFN]	14.43	1	9	9	121	catalytic activity; metal ion binding	extracellular	metabolic process; transport; cellular homeostasis	Pf00933; Pf01915	7917197	797	86.3	5.06
B8NQ79	GARP complex component (Vps54), putative OS=Aspergillus flavus (strain ATCC 200026 / FGSC A1120 / NRRL 3357 / JCM 12722 / SRRC 167) GN=AFLA_004700 PE=4 SV=1 - [B8NQ79_ASPFN]	0.92	1	1	1	1		membrane	transport	Pf07928	7910635	1088	119.6	7.81
B8NE68	Purine nucleoside permease, putative OS=Aspergillus flavus (strain ATCC 200026 / FGSC A1120 / NRRL 3357 / JCM 12722 / SRRC 167) GN=AFLA_057990 PE=4 SV=1 - [B8NE68_ASPFN]	19.95	1	6	6	67			transport	Pf06516	7915790	401	43.2	5.31
B8NY28	ABC multidrug transporter, putative OS=Aspergillus flavus (strain ATCC 200026 / FGSC A1120 / NRRL 3357 / JCM 12722 / SRRC 167) GN=AFLA_009980 PE=3 SV=1 - [B8NY28_ASPFN]	0.85	1	1	1	1	nucleotide binding; catalytic activity; transporter activity	membrane	metabolic process; transport	Pf00005; Pf00664	7921047	1287	142.3	7.4
B8NJN4	Calcium channel subunit Cch1 OS=Aspergillus flavus (strain ATCC 200026 / FGSC A1120 / NRRL 3357 / JCM 12722 / SRRC 167) GN=AFLA_068440 PE=3 SV=1 - [B8NJN4_ASPFN]	0.62	1	1	1	1	transporter activity; metal ion binding	membrane	transport; regulation of biological process	Pf00520; Pf08016	7921602	2090	236.5	7.88
B8NDM7	Aquaporin transporter, putative OS=Aspergillus flavus (strain ATCC 200026 / FGSC A1120 / NRRL 3357 / JCM 12722 / SRRC 167) GN=AFLA_059660 PE=3 SV=1 - [B8NDM7_ASPFN]	6.01	1	1	1	1	transporter activity	membrane	transport	Pf00230	7912650	283	30.5	7.4
B8MZV1	Coatomer subunit alpha, putative OS=Aspergillus flavus (strain ATCC 200026 / FGSC A1120 / NRRL 3357 / JCM 12722 / SRRC 167) GN=AFLA_085910 PE=4 SV=1 - [B8MZV1_ASPFN]	0.91	1	1	1	1	structural molecule activity; protein binding	membrane; cytoplasm; Golgi	transport	Pf00400; Pf00637; Pf04053; Pf06957	7910542	1212	135.5	6.16
B8N953	SNARE protein Ykt6, putative OS=Aspergillus flavus (strain ATCC 200026 / FGSC A1120 / NRRL 3357 / JCM 12722 / SRRC 167) GN=AFLA_109990 PE=4 SV=1 - [B8N953_ASPFN]	6.12	1	1	1	1	protein binding; catalytic activity	cytoplasm; vacuole; mitochondrion; endosome; Golgi; membrane	transport; cell organization and biogenesis	Pf00957	7914761	245	27.5	6.55
B8NRS8	Mitochondrial ADP,ATP carrier protein (Ant), putative OS=Aspergillus flavus (strain ATCC 200026 / FGSC A1120 / NRRL 3357 / JCM 12722 / SRRC 167) GN=AFLA_050690 PE=3 SV=1 - [B8NRS8_ASPFN]	3.85	1	1	1	1	transporter activity	cytoplasm; membrane; mitochondrion	transport	Pf00153	7916236	312	33.8	9.88
B8N959	Sodium P-type ATPase, putative OS=Aspergillus flavus (strain ATCC 200026 / FGSC A1120 / NRRL 3357 / JCM 12722 / SRRC 167) GN=AFLA_110050 PE=3 SV=1 - [B8N959_ASPFN]	1.63	1	1	1	1	nucleotide binding; catalytic activity; transporter activity; metal ion binding	membrane	metabolic process; transport	Pf00122; Pf00689; Pf00690; Pf00702; Pf08282	7914767	1045	115	5.5
B8NGN0	Cytochrome c OS=Aspergillus flavus (strain ATCC 200026 / FGSC A1120 / NRRL 3357 / JCM 12722 / SRRC 167) GN=AFLA_136570 PE=3 SV=1 - [B8NGN0_ASPFN]	13.39	1	1	1	3	metal ion binding	cytoplasm; mitochondrion; membrane	metabolic process; transport	Pf00034	7913613	112	12.1	9.14
B8NWC9	ATP synthase subunit beta OS=Aspergillus flavus (strain ATCC 200026 / FGSC A1120 / NRRL 3357 / JCM 12722 / SRRC 167) GN=AFLA_119660 PE=3 SV=1 - [B8NWC9_ASPFN]	2.71	1	1	1	1	nucleotide binding; catalytic activity; transporter activity	cytoplasm; mitochondrion; membrane	metabolic process; transport	Pf00006; Pf00306; Pf02874	7919659	517	55.4	5.3
B8N2F7	MFS phospholipid transporter (Git1), putative OS=Aspergillus flavus (strain ATCC 200026 / FGSC A1120 / NRRL 3357 / JCM 12722 / SRRC 167) GN=AFLA_036420 PE=4 SV=1 - [B8N2F7_ASPFN]	1.92	1	1	1	1	transporter activity	membrane	transport	Pf00083; Pf07690	7913790	572	62.7	9.28
B8N950	Putative uncharacterized protein OS=Aspergillus flavus (strain ATCC 200026 / FGSC A1120 / NRRL 3357 / JCM 12722 / SRRC 167) GN=AFLA_109960 PE=4 SV=1 - [B8N950_ASPFN]	2.72	1	1	1	2	transporter activity	membrane	transport	Pf01547	7914758	368	41.5	5.12
B8ND29	Amino acid transporter, putative OS=Aspergillus flavus (strain ATCC 200026 / FGSC A1120 / NRRL 3357 / JCM 12722 / SRRC 167) GN=AFLA_055000 PE=4 SV=1 - [B8ND29_ASPFN]	2.97	1	1	1	1	transporter activity	membrane	transport	Pf00324	7911307	606	65.1	8.68
B8NGT2	Chromosome segregation protein SudA, putative OS=Aspergillus flavus (strain ATCC 200026 / FGSC A1120 / NRRL 3357 / JCM 12722 / SRRC 167) GN=AFLA_138000 PE=4 SV=1 - [B8NGT2_ASPFN]	0.67	1	1	1	1	catalytic activity; motor activity; protein binding; nucleotide binding	chromosome; membrane; cytoskeleton	metabolic process; regulation of biological process; cell organization and biogenesis; transport	Pf00529; Pf01576; Pf02463; Pf04156; Pf05557; Pf06470; Pf09726; Pf10186; Pf12128	7915531	1199	137.6	6.29
B8NE08	Ribosome biogenesis ABC transporter Arb1, putative OS=Aspergillus flavus (strain ATCC 200026 / FGSC A1120 / NRRL 3357 / JCM 12722 / SRRC 167) GN=AFLA_057390 PE=3 SV=1 - [B8NE08_ASPFN]	1.78	1	1	1	4	nucleotide binding; catalytic activity	nucleus; cytoplasm; ribosome	transport; metabolic process	Pf00005; Pf03193; Pf12848	7915730	617	69	6.61
B8NX63	ABC multidrug transporter, putative OS=Aspergillus flavus (strain ATCC 200026 / FGSC A1120 / NRRL 3357 / JCM 12722 / SRRC 167) GN=AFLA_122510 PE=4 SV=1 - [B8NX63_ASPFN]	0.7	1	1	1	1	nucleotide binding; catalytic activity; transporter activity	membrane	metabolic process; transport	Pf00005; Pf01061; Pf06422; Pf12698	7911242	1279	143.7	6.68
B8N450	Autophagy regulatory protein Atg2, putative OS=Aspergillus flavus (strain ATCC 200026 / FGSC A1120 / NRRL 3357 / JCM 12722 / SRRC 167) GN=AFLA_033730 PE=4 SV=1 - [B8N450_ASPFN]	0.42	1	1	1	1		membrane	metabolic process; cell organization and biogenesis; transport	Pf09333	7910221	2143	234.6	5.24
B8NIS9	High affinity methionine permease OS=Aspergillus flavus (strain ATCC 200026 / FGSC A1120 / NRRL 3357 / JCM 12722 / SRRC 167) GN=AFLA_069570 PE=4 SV=1 - [B8NIS9_ASPFN]	3.21	1	1	1	1	transporter activity	membrane	transport	Pf00324; Pf01490	7914122	591	64.8	8.88
B8NW31	Cytochrome b-c1 complex subunit Rieske, mitochondrial OS=Aspergillus flavus (strain ATCC 200026 / FGSC A1120 / NRRL 3357 / JCM 12722 / SRRC 167) GN=AFLA_119590 PE=3 SV=1 - [B8NW31_ASPFN]	5.06	1	1	1	1	catalytic activity; transporter activity; metal ion binding	cytoplasm; mitochondrion; membrane	transport; metabolic process	Pf00355; Pf02921	7919652	237	25.7	8.24
B8NAH8	Low affinity iron transporter, putative OS=Aspergillus flavus (strain ATCC 200026 / FGSC A1120 / NRRL 3357 / JCM 12722 / SRRC 167) GN=AFLA_040230 PE=4 SV=1 - [B8NAH8_ASPFN]	4.71	1	1	1	1		membrane	transport	Pf04120	7913931	488	54.7	7.93
B8N1S1	Nuclear transport factor NTF-2, putative OS=Aspergillus flavus (strain ATCC 200026 / FGSC A1120 / NRRL 3357 / JCM 12722 / SRRC 167) GN=AFLA_032250 PE=4 SV=1 - [B8N1S1_ASPFN]	12.8	1	1	1	6	protein binding	nucleus	transport	Pf02136	7919672	125	14.1	4.54

## Sheet: Cell organization & biogenesis
Cell organization and biogenesis
Accession	Description	?Coverage	?# Proteins	?# Unique Peptides	?# Peptides	?# PSMs	Molecular Function	Cellular Component	Biological Process	Pfam IDs	Gene IDs	# AAs	MW [kDa]	calc. pI
B8NPS7	Probable pectinesterase A OS=Aspergillus flavus (strain ATCC 200026 / FGSC A1120 / NRRL 3357 / JCM 12722 / SRRC 167) GN=pmeA PE=3 SV=1 - [PMEA_ASPFN]	13.58	1	3	3	22	catalytic activity	extracellular	cell organization and biogenesis; metabolic process	Pf01095	7921854	324	34.6	4.67
B8N767	Pectinesterase OS=Aspergillus flavus (strain ATCC 200026 / FGSC A1120 / NRRL 3357 / JCM 12722 / SRRC 167) GN=AFLA_020000 PE=3 SV=1 - [B8N767_ASPFN]	10.88	1	3	3	10	catalytic activity		cell organization and biogenesis	Pf01095	7914958	331	35.4	4.68
B8N211	Mitochondrial aconitate hydratase, putative OS=Aspergillus flavus (strain ATCC 200026 / FGSC A1120 / NRRL 3357 / JCM 12722 / SRRC 167) GN=AFLA_034050 PE=4 SV=1 - [B8N211_ASPFN]	1.91	1	1	1	2	DNA binding; catalytic activity	cytoplasm; mitochondrion; organelle lumen; cytosol; membrane	cell organization and biogenesis; metabolic process	Pf00330; Pf00694	7917090	785	85.5	6.93
B8N2Q0	Pectinesterase OS=Aspergillus flavus (strain ATCC 200026 / FGSC A1120 / NRRL 3357 / JCM 12722 / SRRC 167) GN=AFLA_023340 PE=3 SV=1 - [B8N2Q0_ASPFN]	13.15	1	6	6	27	catalytic activity	membrane	cell organization and biogenesis	Pf01095	7917732	639	69.8	7.81
B8NTS9	Pectin methylesterase, putative OS=Aspergillus flavus (strain ATCC 200026 / FGSC A1120 / NRRL 3357 / JCM 12722 / SRRC 167) GN=AFLA_100100 PE=3 SV=1 - [B8NTS9_ASPFN]	26.29	1	8	8	42	catalytic activity		cell organization and biogenesis	Pf01095	7919920	388	42	5.87
B8MX73	Translation elongation factor eEF-3, putative OS=Aspergillus flavus (strain ATCC 200026 / FGSC A1120 / NRRL 3357 / JCM 12722 / SRRC 167) GN=AFLA_076600 PE=3 SV=1 - [B8MX73_ASPFN]	0.75	1	1	1	1	nucleotide binding; RNA binding; catalytic activity	cytoplasm; ribosome; cytosol	metabolic process; cell organization and biogenesis	Pf00005; Pf03193; Pf10662	7916555	1067	117.8	6.32
B8N953	SNARE protein Ykt6, putative OS=Aspergillus flavus (strain ATCC 200026 / FGSC A1120 / NRRL 3357 / JCM 12722 / SRRC 167) GN=AFLA_109990 PE=4 SV=1 - [B8N953_ASPFN]	6.12	1	1	1	1	protein binding; catalytic activity	cytoplasm; vacuole; mitochondrion; endosome; Golgi; membrane	transport; cell organization and biogenesis	Pf00957	7914761	245	27.5	6.55
B8NM82	Pectinesterase, putative OS=Aspergillus flavus (strain ATCC 200026 / FGSC A1120 / NRRL 3357 / JCM 12722 / SRRC 167) GN=AFLA_095140 PE=3 SV=1 - [B8NM82_ASPFN]	8.2	1	1	1	1	catalytic activity	membrane	cell organization and biogenesis	Pf01095	7917927	183	20.7	8.79
B8N6K9	Cell wall biogenesis protein/glutathione transferase (Gto1), putative OS=Aspergillus flavus (strain ATCC 200026 / FGSC A1120 / NRRL 3357 / JCM 12722 / SRRC 167) GN=AFLA_015220 PE=4 SV=1 - [B8N6K9_ASPFN]	6.01	1	2	2	5	catalytic activity		cell organization and biogenesis		7916435	383	44.4	8.29
B8NGP3	Ribosome biogenesis protein (Bms1), putative OS=Aspergillus flavus (strain ATCC 200026 / FGSC A1120 / NRRL 3357 / JCM 12722 / SRRC 167) GN=AFLA_136700 PE=4 SV=1 - [B8NGP3_ASPFN]	2.99	1	1	1	2	nucleotide binding; catalytic activity; RNA binding	nucleus; cytoplasm; mitochondrion	metabolic process; cell organization and biogenesis	Pf00009; Pf03205; Pf03266; Pf04950; Pf05729; Pf08142	7909035	1172	133.1	5.52
B8NGT2	Chromosome segregation protein SudA, putative OS=Aspergillus flavus (strain ATCC 200026 / FGSC A1120 / NRRL 3357 / JCM 12722 / SRRC 167) GN=AFLA_138000 PE=4 SV=1 - [B8NGT2_ASPFN]	0.67	1	1	1	1	catalytic activity; motor activity; protein binding; nucleotide binding	chromosome; membrane; cytoskeleton	metabolic process; regulation of biological process; cell organization and biogenesis; transport	Pf00529; Pf01576; Pf02463; Pf04156; Pf05557; Pf06470; Pf09726; Pf10186; Pf12128	7915531	1199	137.6	6.29
B8N044	Structural maintenance of chromosomes protein OS=Aspergillus flavus (strain ATCC 200026 / FGSC A1120 / NRRL 3357 / JCM 12722 / SRRC 167) GN=AFLA_086840 PE=3 SV=1 - [B8N044_ASPFN]	0.78	1	1	1	1	protein binding; nucleotide binding	nucleus; chromosome; membrane	metabolic process; response to stimulus; cell organization and biogenesis	Pf02463; Pf04156; Pf06470; Pf12128	7909830	1279	146.6	5.5
B8N4C0	Translation release factor eRF3, putative OS=Aspergillus flavus (strain ATCC 200026 / FGSC A1120 / NRRL 3357 / JCM 12722 / SRRC 167) GN=AFLA_035330 PE=4 SV=1 - [B8N4C0_ASPFN]	1.66	1	1	1	2	nucleotide binding; RNA binding; catalytic activity		metabolic process; cell organization and biogenesis	Pf00009; Pf03143; Pf03144	7918207	722	78	8.48
B8N450	Autophagy regulatory protein Atg2, putative OS=Aspergillus flavus (strain ATCC 200026 / FGSC A1120 / NRRL 3357 / JCM 12722 / SRRC 167) GN=AFLA_033730 PE=4 SV=1 - [B8N450_ASPFN]	0.42	1	1	1	1		membrane	metabolic process; cell organization and biogenesis; transport	Pf09333	7910221	2143	234.6	5.24
B8MZ47	Extracellular cell wall glucanase Crf1/allergen Asp F9 OS=Aspergillus flavus (strain ATCC 200026 / FGSC A1120 / NRRL 3357 / JCM 12722 / SRRC 167) GN=AFLA_083360 PE=4 SV=1 - [B8MZ47_ASPFN]	9.91	1	3	3	15	catalytic activity		metabolic process; cell organization and biogenesis	Pf00722	7916333	444	44.7	4.5
B8NM00	Peptidyl-prolyl cis-trans isomerase OS=Aspergillus flavus (strain ATCC 200026 / FGSC A1120 / NRRL 3357 / JCM 12722 / SRRC 167) GN=AFLA_094560 PE=3 SV=1 - [B8NM00_ASPFN]	7.88	1	1	1	2	catalytic activity	nucleus; organelle lumen; cytoplasm; mitochondrion; chromosome	metabolic process; cell death; cell organization and biogenesis; cell differentiation; reproduction; regulation of biological process	Pf00160	7919548	165	18	6.32

## Sheet: Regulation of BP
Regulation of biological process
Accession	Description	?Coverage	?# Proteins	?# Unique Peptides	?# Peptides	?# PSMs	Molecular Function	Cellular Component	Biological Process	Pfam IDs	Gene IDs	# AAs	MW [kDa]	calc. pI
B8N106	Alkaline protease 1 OS=Aspergillus flavus (strain ATCC 200026 / FGSC A1120 / NRRL 3357 / JCM 12722 / SRRC 167) GN=alp1 PE=1 SV=1 - [ORYZ_ASPFN]	32.26	1	11	11	1144	catalytic activity; protein binding	extracellular	metabolic process; regulation of biological process	Pf00082; Pf05922	7910284	403	42.5	6.38
B8NKQ0	C6 transcription factor (NirA), putative OS=Aspergillus flavus (strain ATCC 200026 / FGSC A1120 / NRRL 3357 / JCM 12722 / SRRC 167) GN=AFLA_093040 PE=4 SV=1 - [B8NKQ0_ASPFN]	1.89	1	1	1	1	DNA binding; metal ion binding	nucleus; membrane	metabolic process; regulation of biological process	Pf00172; Pf04082	7913669	901	100.3	6.7
B8NUE0	Autophagic serine protease Alp2 OS=Aspergillus flavus (strain ATCC 200026 / FGSC A1120 / NRRL 3357 / JCM 12722 / SRRC 167) GN=AFLA_099020 PE=4 SV=1 - [B8NUE0_ASPFN]	5.25	1	3	3	14	catalytic activity; protein binding		metabolic process; regulation of biological process	Pf00082; Pf05922	7912862	495	52.4	6.01
B8NWG1	Two-component sensor protein histidine protein kinase, putative OS=Aspergillus flavus (strain ATCC 200026 / FGSC A1120 / NRRL 3357 / JCM 12722 / SRRC 167) GN=AFLA_119980 PE=4 SV=1 - [B8NWG1_ASPFN]	0.87	1	1	1	1	catalytic activity; receptor activity; signal transducer activity; protein binding; nucleotide binding	membrane	cell communication; regulation of biological process; response to stimulus; metabolic process	Pf00512; Pf02458; Pf02518	7922135	1493	165.9	6.51
B8NNZ9	Putative uncharacterized protein OS=Aspergillus flavus (strain ATCC 200026 / FGSC A1120 / NRRL 3357 / JCM 12722 / SRRC 167) GN=AFLA_126050 PE=4 SV=1 - [B8NNZ9_ASPFN]	11.96	1	4	4	17	metal ion binding	nucleus; membrane	metabolic process; regulation of biological process	Pf00172	7910083	460	49.7	6.16
B8NJN4	Calcium channel subunit Cch1 OS=Aspergillus flavus (strain ATCC 200026 / FGSC A1120 / NRRL 3357 / JCM 12722 / SRRC 167) GN=AFLA_068440 PE=3 SV=1 - [B8NJN4_ASPFN]	0.62	1	1	1	1	transporter activity; metal ion binding	membrane	transport; regulation of biological process	Pf00520; Pf08016	7921602	2090	236.5	7.88
B8NAT6	Dihydrolipoyl dehydrogenase OS=Aspergillus flavus (strain ATCC 200026 / FGSC A1120 / NRRL 3357 / JCM 12722 / SRRC 167) GN=AFLA_043110 PE=3 SV=1 - [B8NAT6_ASPFN]	16.02	1	7	7	34	catalytic activity; nucleotide binding	cytoplasm; mitochondrion; organelle lumen	metabolic process; cellular homeostasis; regulation of biological process	Pf00070; Pf02852; Pf07992	7913085	512	54.6	7.78
B8MZ48	Glutathione oxidoreductase Glr1, putative OS=Aspergillus flavus (strain ATCC 200026 / FGSC A1120 / NRRL 3357 / JCM 12722 / SRRC 167) GN=AFLA_083370 PE=3 SV=1 - [B8MZ48_ASPFN]	13.17	1	6	6	25	antioxidant activity; catalytic activity; nucleotide binding	nucleus; cytoplasm; mitochondrion; membrane	metabolic process; response to stimulus; cellular homeostasis; regulation of biological process	Pf00070; Pf02852; Pf07992	7916334	562	60.9	7.65
B8MYC2	Transcription initiation factor TFIID subunit, putative OS=Aspergillus flavus (strain ATCC 200026 / FGSC A1120 / NRRL 3357 / JCM 12722 / SRRC 167) GN=AFLA_080590 PE=4 SV=1 - [B8MYC2_ASPFN]	2.03	1	1	1	1	RNA binding; protein binding	nucleus; membrane	metabolic process; regulation of biological process	Pf00400; Pf04494; Pf08513	7912046	740	80.6	6.64
B8N3G5	TBC domain protein, putative OS=Aspergillus flavus (strain ATCC 200026 / FGSC A1120 / NRRL 3357 / JCM 12722 / SRRC 167) GN=AFLA_028680 PE=4 SV=1 - [B8N3G5_ASPFN]	7.17	1	1	1	1	enzyme regulator activity	membrane	metabolic process; regulation of biological process	Pf00566	7910371	265	30.6	9.32
B8NGT2	Chromosome segregation protein SudA, putative OS=Aspergillus flavus (strain ATCC 200026 / FGSC A1120 / NRRL 3357 / JCM 12722 / SRRC 167) GN=AFLA_138000 PE=4 SV=1 - [B8NGT2_ASPFN]	0.67	1	1	1	1	catalytic activity; motor activity; protein binding; nucleotide binding	chromosome; membrane; cytoskeleton	metabolic process; regulation of biological process; cell organization and biogenesis; transport	Pf00529; Pf01576; Pf02463; Pf04156; Pf05557; Pf06470; Pf09726; Pf10186; Pf12128	7915531	1199	137.6	6.29
B8NA96	Translation initiation regulator (Gcn20), putative OS=Aspergillus flavus (strain ATCC 200026 / FGSC A1120 / NRRL 3357 / JCM 12722 / SRRC 167) GN=AFLA_113920 PE=3 SV=1 - [B8NA96_ASPFN]	1.46	1	1	1	1	nucleotide binding; catalytic activity	cytoplasm; cytosol; ribosome	metabolic process; regulation of biological process	Pf00005; Pf12848	7911130	751	83	6.27
B8NFB8	A-pheromone receptor PreA OS=Aspergillus flavus (strain ATCC 200026 / FGSC A1120 / NRRL 3357 / JCM 12722 / SRRC 167) GN=AFLA_061620 PE=4 SV=1 - [B8NFB8_ASPFN]	1.72	1	1	1	1	receptor activity; signal transducer activity	membrane	cell communication; regulation of biological process; response to stimulus	Pf02076	7912518	465	52.7	9.39
B8NM00	Peptidyl-prolyl cis-trans isomerase OS=Aspergillus flavus (strain ATCC 200026 / FGSC A1120 / NRRL 3357 / JCM 12722 / SRRC 167) GN=AFLA_094560 PE=3 SV=1 - [B8NM00_ASPFN]	7.88	1	1	1	2	catalytic activity	nucleus; organelle lumen; cytoplasm; mitochondrion; chromosome	metabolic process; cell death; cell organization and biogenesis; cell differentiation; reproduction; regulation of biological process	Pf00160	7919548	165	18	6.32

## Sheet: Response to stimulus
Response to stimulus
Accession	Description	?Coverage	?# Proteins	?# Unique Peptides	?# Peptides	?# PSMs	Molecular Function	Cellular Component	Biological Process	Pfam IDs	Gene IDs	# AAs	MW [kDa]	calc. pI
B8NLE2	Mycelial catalase Cat1 OS=Aspergillus flavus (strain ATCC 200026 / FGSC A1120 / NRRL 3357 / JCM 12722 / SRRC 167) GN=AFLA_090690 PE=3 SV=1 - [B8NLE2_ASPFN]	35.86	1	21	21	546	antioxidant activity; catalytic activity; metal ion binding	membrane	response to stimulus; metabolic process	Pf00199; Pf06628	7917068	725	79.8	5.57
B8NFR0	Mitochondrial inner membrane AAA protease Yta12, putative OS=Aspergillus flavus (strain ATCC 200026 / FGSC A1120 / NRRL 3357 / JCM 12722 / SRRC 167) GN=AFLA_133390 PE=3 SV=1 - [B8NFR0_ASPFN]	1.03	1	1	1	2	nucleotide binding; catalytic activity; metal ion binding	membrane	metabolic process; response to stimulus	Pf00004; Pf01434; Pf05496; Pf06068; Pf06480; Pf07724; Pf07728	7921456	874	97.5	8.21
B8NWG1	Two-component sensor protein histidine protein kinase, putative OS=Aspergillus flavus (strain ATCC 200026 / FGSC A1120 / NRRL 3357 / JCM 12722 / SRRC 167) GN=AFLA_119980 PE=4 SV=1 - [B8NWG1_ASPFN]	0.87	1	1	1	1	catalytic activity; receptor activity; signal transducer activity; protein binding; nucleotide binding	membrane	cell communication; regulation of biological process; response to stimulus; metabolic process	Pf00512; Pf02458; Pf02518	7922135	1493	165.9	6.51
B8MZ48	Glutathione oxidoreductase Glr1, putative OS=Aspergillus flavus (strain ATCC 200026 / FGSC A1120 / NRRL 3357 / JCM 12722 / SRRC 167) GN=AFLA_083370 PE=3 SV=1 - [B8MZ48_ASPFN]	13.17	1	6	6	25	antioxidant activity; catalytic activity; nucleotide binding	nucleus; cytoplasm; mitochondrion; membrane	metabolic process; response to stimulus; cellular homeostasis; regulation of biological process	Pf00070; Pf02852; Pf07992	7916334	562	60.9	7.65
B8NYL1	AAA family ATPase, putative OS=Aspergillus flavus (strain ATCC 200026 / FGSC A1120 / NRRL 3357 / JCM 12722 / SRRC 167) GN=AFLA_011810 PE=4 SV=1 - [B8NYL1_ASPFN]	0.6	1	1	1	1	nucleotide binding; catalytic activity; RNA binding; protein binding		metabolic process; response to stimulus	Pf00004; Pf00439; Pf00910; Pf01057; Pf01695; Pf05496; Pf06068; Pf07724; Pf07726; Pf07728	7910747	1678	186.8	5.58
B8NSY4	Thioredoxin reductase OS=Aspergillus flavus (strain ATCC 200026 / FGSC A1120 / NRRL 3357 / JCM 12722 / SRRC 167) GN=AFLA_051770 PE=3 SV=1 - [B8NSY4_ASPFN]	11.61	1	3	3	10	antioxidant activity; catalytic activity; nucleotide binding	cytoplasm	metabolic process; response to stimulus	Pf00070; Pf07992	7909172	353	37.9	5.38
B8NX24	Bifunctional catalase-peroxidase Cat2 OS=Aspergillus flavus (strain ATCC 200026 / FGSC A1120 / NRRL 3357 / JCM 12722 / SRRC 167) GN=AFLA_122110 PE=3 SV=1 - [B8NX24_ASPFN]	5.88	1	1	1	2	antioxidant activity; catalytic activity		response to stimulus; metabolic process	Pf00141	7918464	170	18.6	5.36
B8N044	Structural maintenance of chromosomes protein OS=Aspergillus flavus (strain ATCC 200026 / FGSC A1120 / NRRL 3357 / JCM 12722 / SRRC 167) GN=AFLA_086840 PE=3 SV=1 - [B8N044_ASPFN]	0.78	1	1	1	1	protein binding; nucleotide binding	nucleus; chromosome; membrane	metabolic process; response to stimulus; cell organization and biogenesis	Pf02463; Pf04156; Pf06470; Pf12128	7909830	1279	146.6	5.5
B8NXY3	Putative uncharacterized protein OS=Aspergillus flavus (strain ATCC 200026 / FGSC A1120 / NRRL 3357 / JCM 12722 / SRRC 167) GN=AFLA_009530 PE=4 SV=1 - [B8NXY3_ASPFN]	0.83	1	1	1	1	nucleotide binding; protein binding		metabolic process; response to stimulus	Pf00183; Pf05262; Pf10243	7921002	1686	187.6	6
B8NIQ0	Heat shock protein/chaperonin HSP78, putative OS=Aspergillus flavus (strain ATCC 200026 / FGSC A1120 / NRRL 3357 / JCM 12722 / SRRC 167) GN=AFLA_068370 PE=3 SV=1 - [B8NIQ0_ASPFN]	1.73	1	1	1	1	nucleotide binding; enzyme regulator activity; catalytic activity; motor activity; protein binding	cytoskeleton	metabolic process; response to stimulus	Pf00004; Pf01025; Pf01576; Pf03962; Pf07724; Pf07728; Pf10431	7921595	811	89.8	6.54
B8NFB8	A-pheromone receptor PreA OS=Aspergillus flavus (strain ATCC 200026 / FGSC A1120 / NRRL 3357 / JCM 12722 / SRRC 167) GN=AFLA_061620 PE=4 SV=1 - [B8NFB8_ASPFN]	1.72	1	1	1	1	receptor activity; signal transducer activity	membrane	cell communication; regulation of biological process; response to stimulus	Pf02076	7912518	465	52.7	9.39
