# Supplementary material for: Data set for the mass spectrometry based exoproteome analysis of Aspergillus flavus isolates
Source: Data Brief. 2014 Dec 15;2:42–7. doi: 10.1016/j.dib.2014.12.001 (PMC4459775; doi:10.1016/j.dib.2014.12.001)
Supplement: Supplementary file 1 — Supplementary material [file mmc1.zip › Supplementary Table 3.xlsx]

## Sheet: Catalytic activity
Accession	Description	Molecular Function	Cellular Component	Biological Process	Pfam IDs	Gene IDs	?# PSMs
B8NC58	Extracellular metalloproteinase mep OS=Aspergillus flavus (strain ATCC 200026 / FGSC A1120 / NRRL 3357 / JCM 12722 / SRRC 167) GN=mep PE=3 SV=1 - [MEP1_ASPFN]	catalytic activity;metal ion binding	extracellular;membrane	metabolic process	Pf02128;Pf07504	7911185	1289
B8N106	Alkaline protease 1 OS=Aspergillus flavus (strain ATCC 200026 / FGSC A1120 / NRRL 3357 / JCM 12722 / SRRC 167) GN=alp1 PE=1 SV=1 - [ORYZ_ASPFN]	catalytic activity;protein binding	extracellular	metabolic process;regulation of biological process	Pf00082;Pf05922	7910284	1144
B8N0S9	Alpha-amylase, putative OS=Aspergillus flavus (strain ATCC 200026 / FGSC A1120 / NRRL 3357 / JCM 12722 / SRRC 167) GN=AFLA_026140 PE=3 SV=1 - [B8N0S9_ASPFN]	catalytic activity;metal ion binding	membrane	metabolic process	Pf00128;Pf09260	7919302	977
B8NX52	Glucoamylase OS=Aspergillus flavus (strain ATCC 200026 / FGSC A1120 / NRRL 3357 / JCM 12722 / SRRC 167) GN=AFLA_122400 PE=3 SV=1 - [B8NX52_ASPFN]	catalytic activity		metabolic process	Pf00686;Pf00723	7911231	818
B8NBM3	Probable dipeptidyl-peptidase 5 OS=Aspergillus flavus (strain ATCC 200026 / FGSC A1120 / NRRL 3357 / JCM 12722 / SRRC 167) GN=dpp5 PE=3 SV=2 - [DPP5_ASPFN]	catalytic activity	extracellular	metabolic process	Pf00326;Pf12697		549
B8NLE2	Mycelial catalase Cat1 OS=Aspergillus flavus (strain ATCC 200026 / FGSC A1120 / NRRL 3357 / JCM 12722 / SRRC 167) GN=AFLA_090690 PE=3 SV=1 - [B8NLE2_ASPFN]	antioxidant activity;catalytic activity;metal ion binding	membrane	metabolic process;response to stimulus	Pf00199;Pf06628	7917068	546
B8NIG8	1,4-beta-D-glucan-cellobiohydrolyase, putative OS=Aspergillus flavus (strain ATCC 200026 / FGSC A1120 / NRRL 3357 / JCM 12722 / SRRC 167) GN=AFLA_067550 PE=4 SV=1 - [B8NIG8_ASPFN]	catalytic activity		metabolic process	Pf00840	7919162	510
B8NRX2	Probable beta-glucosidase A OS=Aspergillus flavus (strain ATCC 200026 / FGSC A1120 / NRRL 3357 / JCM 12722 / SRRC 167) GN=bglA PE=3 SV=1 - [BGLA_ASPFN]	catalytic activity	extracellular	metabolic process	Pf00933;Pf01915	7909109	462
B8NXJ2	Probable endo-1,4-beta-xylanase F3 OS=Aspergillus flavus (strain ATCC 200026 / FGSC A1120 / NRRL 3357 / JCM 12722 / SRRC 167) GN=xynF3 PE=2 SV=1 - [XYNF3_ASPFN]	catalytic activity	extracellular	metabolic process	Pf00331	7920217	462
B8N6V7	Probable beta-galactosidase A OS=Aspergillus flavus (strain ATCC 200026 / FGSC A1120 / NRRL 3357 / JCM 12722 / SRRC 167) GN=lacA PE=3 SV=1 - [BGALA_ASPFN]	catalytic activity	extracellular	metabolic process	Pf01301;Pf10435	7918808	381
B8NIB9	Endo-1,4-beta-xylanase A, putative OS=Aspergillus flavus (strain ATCC 200026 / FGSC A1120 / NRRL 3357 / JCM 12722 / SRRC 167) GN=AFLA_066150 PE=3 SV=1 - [B8NIB9_ASPFN]	catalytic activity	membrane	metabolic process	Pf00331	7912019	334
B8NGU1	Probable alpha-glucuronidase A OS=Aspergillus flavus (strain ATCC 200026 / FGSC A1120 / NRRL 3357 / JCM 12722 / SRRC 167) GN=aguA PE=3 SV=1 - [AGUA_ASPFN]	catalytic activity	extracellular	metabolic process	Pf03648;Pf07477;Pf07488	7915540	326
B8NIY9	Lysosomal alpha-glucosidase, putative OS=Aspergillus flavus (strain ATCC 200026 / FGSC A1120 / NRRL 3357 / JCM 12722 / SRRC 167) GN=AFLA_070170 PE=4 SV=1 - [B8NIY9_ASPFN]	catalytic activity	membrane	metabolic process	Pf01055	7914182	309
B8MXV3	Beta-hexosaminidase OS=Aspergillus flavus (strain ATCC 200026 / FGSC A1120 / NRRL 3357 / JCM 12722 / SRRC 167) GN=AFLA_078900 PE=3 SV=1 - [B8MXV3_ASPFN]	catalytic activity		metabolic process	Pf00728;Pf02838	7915250	301
B8NJB2	Neutral protease 2 homolog AFLA_065450 OS=Aspergillus flavus (strain ATCC 200026 / FGSC A1120 / NRRL 3357 / JCM 12722 / SRRC 167) GN=AFLA_065450 PE=3 SV=1 - [NPIIA_ASPFN]	catalytic activity;metal ion binding	extracellular	metabolic process	Pf02102	7911949	284
B8N7G5	Probable 1,4-beta-D-glucan cellobiohydrolase A OS=Aspergillus flavus (strain ATCC 200026 / FGSC A1120 / NRRL 3357 / JCM 12722 / SRRC 167) GN=cbhA PE=3 SV=1 - [CBHA_ASPFN]	catalytic activity	extracellular	metabolic process	Pf00840	7920075	269
B8N270	Aminopeptidase Y, putative OS=Aspergillus flavus (strain ATCC 200026 / FGSC A1120 / NRRL 3357 / JCM 12722 / SRRC 167) GN=AFLA_034640 PE=4 SV=1 - [B8N270_ASPFN]	catalytic activity;metal ion binding	membrane	metabolic process	Pf02225;Pf04389	7917149	244
B8N2W9	Extracellular endoglucanase, putative OS=Aspergillus flavus (strain ATCC 200026 / FGSC A1120 / NRRL 3357 / JCM 12722 / SRRC 167) GN=AFLA_024930 PE=4 SV=1 - [B8N2W9_ASPFN]	catalytic activity	membrane;nucleus;organelle lumen	metabolic process	Pf00150;Pf03153;Pf03154;Pf03442	7916925	239
B8NCG4	Putative uncharacterized protein OS=Aspergillus flavus (strain ATCC 200026 / FGSC A1120 / NRRL 3357 / JCM 12722 / SRRC 167) GN=AFLA_038700 PE=4 SV=1 - [B8NCG4_ASPFN]	catalytic activity		metabolic process	Pf01546;Pf04389	7911202	223
B8NE70	Extracellular GDSL-like lipase/acylhydrolase, putative OS=Aspergillus flavus (strain ATCC 200026 / FGSC A1120 / NRRL 3357 / JCM 12722 / SRRC 167) GN=AFLA_058010 PE=4 SV=1 - [B8NE70_ASPFN]	catalytic activity	membrane	metabolic process	Pf00657	7915792	216
B8N482	Glucoamylase, putative OS=Aspergillus flavus (strain ATCC 200026 / FGSC A1120 / NRRL 3357 / JCM 12722 / SRRC 167) GN=AFLA_034950 PE=4 SV=1 - [B8N482_ASPFN]	catalytic activity		metabolic process	Pf00723	7918169	214
B8N417	Probable mannosyl-oligosaccharide alpha-1,2-mannosidase 1B OS=Aspergillus flavus (strain ATCC 200026 / FGSC A1120 / NRRL 3357 / JCM 12722 / SRRC 167) GN=mns1B PE=3 SV=2 - [MNS1B_ASPFN]	catalytic activity;metal ion binding	cytoplasm;membrane;organelle lumen	metabolic process	Pf01532		212
B8NKE9	Probable endo-1,4-beta-xylanase A OS=Aspergillus flavus (strain ATCC 200026 / FGSC A1120 / NRRL 3357 / JCM 12722 / SRRC 167) GN=xlnA PE=3 SV=2 - [XYNA_ASPFN]	catalytic activity	extracellular	metabolic process	Pf00457		209
B8NVK8	Probable mannan endo-1,4-beta-mannosidase A OS=Aspergillus flavus (strain ATCC 200026 / FGSC A1120 / NRRL 3357 / JCM 12722 / SRRC 167) GN=manA PE=3 SV=2 - [MANA_ASPFN]	catalytic activity	extracellular	metabolic process	Pf00150		207
B8NRL4	FAD/FMN-containing isoamyl alcohol oxidase MreA OS=Aspergillus flavus (strain ATCC 200026 / FGSC A1120 / NRRL 3357 / JCM 12722 / SRRC 167) GN=AFLA_049190 PE=4 SV=1 - [B8NRL4_ASPFN]	catalytic activity;nucleotide binding	membrane	metabolic process	Pf01565;Pf08031	7920129	198
B8N970	Probable dipeptidyl peptidase 4 OS=Aspergillus flavus (strain ATCC 200026 / FGSC A1120 / NRRL 3357 / JCM 12722 / SRRC 167) GN=dpp4 PE=3 SV=1 - [DPP4_ASPFN]	catalytic activity	extracellular;membrane	metabolic process	Pf00326;Pf00930	7914778	195
B8N3Q4	Class V chitinase, putative OS=Aspergillus flavus (strain ATCC 200026 / FGSC A1120 / NRRL 3357 / JCM 12722 / SRRC 167) GN=AFLA_031380 PE=3 SV=1 - [B8N3Q4_ASPFN]	catalytic activity		metabolic process	Pf00704	7921705	191
B8NAJ8	Tripeptidyl-peptidase (TppA), putative OS=Aspergillus flavus (strain ATCC 200026 / FGSC A1120 / NRRL 3357 / JCM 12722 / SRRC 167) GN=AFLA_040430 PE=4 SV=1 - [B8NAJ8_ASPFN]	catalytic activity	membrane	metabolic process	Pf00082;Pf09286	7920571	190
B8NE00	Beta-glucosidase, putative OS=Aspergillus flavus (strain ATCC 200026 / FGSC A1120 / NRRL 3357 / JCM 12722 / SRRC 167) GN=AFLA_057310 PE=4 SV=1 - [B8NE00_ASPFN]	catalytic activity	membrane	metabolic process	Pf00933;Pf01915	7915722	185
B8N3J2	Endo-1,3-beta-glucanase Engl1 OS=Aspergillus flavus (strain ATCC 200026 / FGSC A1120 / NRRL 3357 / JCM 12722 / SRRC 167) GN=AFLA_028950 PE=4 SV=1 - [B8N3J2_ASPFN]	catalytic activity	membrane	metabolic process	Pf03639	7910398	183
B8NU30	Class V chitinase, putative OS=Aspergillus flavus (strain ATCC 200026 / FGSC A1120 / NRRL 3357 / JCM 12722 / SRRC 167) GN=AFLA_102010 PE=4 SV=1 - [B8NU30_ASPFN]	catalytic activity		metabolic process	Pf00187;Pf00704	7919951	176
B8NQR5	Extracellular serine carboxypeptidase, putative OS=Aspergillus flavus (strain ATCC 200026 / FGSC A1120 / NRRL 3357 / JCM 12722 / SRRC 167) GN=AFLA_002090 PE=4 SV=1 - [B8NQR5_ASPFN]	catalytic activity		metabolic process	Pf05577	7916090	176
B8NYD8	Probable exo-1,4-beta-xylosidase bxlB OS=Aspergillus flavus (strain ATCC 200026 / FGSC A1120 / NRRL 3357 / JCM 12722 / SRRC 167) GN=bxlB PE=3 SV=1 - [BXLB_ASPFN]	catalytic activity	extracellular	metabolic process	Pf00933;Pf01915	7921325	166
B8NCH3	Adenosine deaminase family protein OS=Aspergillus flavus (strain ATCC 200026 / FGSC A1120 / NRRL 3357 / JCM 12722 / SRRC 167) GN=AFLA_038790 PE=4 SV=1 - [B8NCH3_ASPFN]	catalytic activity		metabolic process	Pf00962	7911372	166
B8N295	Endo xylanase, putative OS=Aspergillus flavus (strain ATCC 200026 / FGSC A1120 / NRRL 3357 / JCM 12722 / SRRC 167) GN=AFLA_035800 PE=4 SV=1 - [B8N295_ASPFN]	catalytic activity	membrane	metabolic process	Pf04616	7913485	160
B8NTE9	Glycosyl hydrolases family 32 superfamily OS=Aspergillus flavus (strain ATCC 200026 / FGSC A1120 / NRRL 3357 / JCM 12722 / SRRC 167) GN=AFLA_097890 PE=3 SV=1 - [B8NTE9_ASPFN]	catalytic activity		metabolic process	Pf00251;Pf08244	7910664	150
B8N7M4	Serine peptidase, putative OS=Aspergillus flavus (strain ATCC 200026 / FGSC A1120 / NRRL 3357 / JCM 12722 / SRRC 167) GN=AFLA_104670 PE=4 SV=1 - [B8N7M4_ASPFN]	catalytic activity	membrane	metabolic process	Pf05577;Pf12697	7912240	148
B8MWZ2	Putative uncharacterized protein OS=Aspergillus flavus (strain ATCC 200026 / FGSC A1120 / NRRL 3357 / JCM 12722 / SRRC 167) GN=AFLA_075800 PE=4 SV=1 - [B8MWZ2_ASPFN]	catalytic activity;nucleotide binding		metabolic process	Pf01565;Pf08031	7914058	147
B8MW96	Cellulose-binding GDSL lipase/acylhydrolase, putative OS=Aspergillus flavus (strain ATCC 200026 / FGSC A1120 / NRRL 3357 / JCM 12722 / SRRC 167) GN=AFLA_087860 PE=4 SV=1 - [B8MW96_ASPFN]	catalytic activity		metabolic process		7917266	146
B8NEE0	Pyridine nucleotide-disulphide oxidoreductase family protein OS=Aspergillus flavus (strain ATCC 200026 / FGSC A1120 / NRRL 3357 / JCM 12722 / SRRC 167) GN=AFLA_060490 PE=4 SV=1 - [B8NEE0_ASPFN]	catalytic activity;nucleotide binding		metabolic process	Pf03572;Pf07992	7914227	142
B8N747	Extracellular phytase, putative OS=Aspergillus flavus (strain ATCC 200026 / FGSC A1120 / NRRL 3357 / JCM 12722 / SRRC 167) GN=AFLA_019800 PE=3 SV=1 - [B8N747_ASPFN]	catalytic activity	membrane	metabolic process	Pf00245;Pf00884;Pf01663;Pf02995	7914938	140
B8NTD8	Isoamyl alcohol oxidase, putative OS=Aspergillus flavus (strain ATCC 200026 / FGSC A1120 / NRRL 3357 / JCM 12722 / SRRC 167) GN=AFLA_097780 PE=4 SV=1 - [B8NTD8_ASPFN]	catalytic activity;nucleotide binding		metabolic process	Pf01565;Pf08031	7910653	139
B8NQP5	Cellobiose dehydrogenase OS=Aspergillus flavus (strain ATCC 200026 / FGSC A1120 / NRRL 3357 / JCM 12722 / SRRC 167) GN=AFLA_001890 PE=4 SV=1 - [B8NQP5_ASPFN]	catalytic activity;nucleotide binding	membrane	metabolic process	Pf00732;Pf05199	7916070	138
B8NIV4	Cellobiohydrolase, putative OS=Aspergillus flavus (strain ATCC 200026 / FGSC A1120 / NRRL 3357 / JCM 12722 / SRRC 167) GN=AFLA_069820 PE=4 SV=1 - [B8NIV4_ASPFN]	catalytic activity		metabolic process	Pf01341	7914147	136
B8NJC1	Extracellular lipase, putative OS=Aspergillus flavus (strain ATCC 200026 / FGSC A1120 / NRRL 3357 / JCM 12722 / SRRC 167) GN=AFLA_065540 PE=4 SV=1 - [B8NJC1_ASPFN]	catalytic activity	membrane	metabolic process	Pf01764;Pf04389	7911958	136
B8NER4	Probable endo-1,4-beta-xylanase F1 OS=Aspergillus flavus (strain ATCC 200026 / FGSC A1120 / NRRL 3357 / JCM 12722 / SRRC 167) GN=xynF1 PE=3 SV=1 - [XYNF1_ASPFN]	catalytic activity	extracellular;membrane	metabolic process	Pf00331	7918606	128
B8NYI6	Phosphatidylglycerol specific phospholipase, putative OS=Aspergillus flavus (strain ATCC 200026 / FGSC A1120 / NRRL 3357 / JCM 12722 / SRRC 167) GN=AFLA_011560 PE=4 SV=1 - [B8NYI6_ASPFN]	catalytic activity	membrane		Pf04185	7921373	127
B8NP65	Probable beta-glucosidase F OS=Aspergillus flavus (strain ATCC 200026 / FGSC A1120 / NRRL 3357 / JCM 12722 / SRRC 167) GN=bglF PE=3 SV=1 - [BGLF_ASPFN]	catalytic activity	extracellular;membrane	metabolic process	Pf00933;Pf01915	7921713	125
B8NSR3	Alpha-L-rhamnosidase B, putative OS=Aspergillus flavus (strain ATCC 200026 / FGSC A1120 / NRRL 3357 / JCM 12722 / SRRC 167) GN=AFLA_050140 PE=4 SV=1 - [B8NSR3_ASPFN]	catalytic activity		metabolic process	Pf05592	7911843	122
B8MYV0	Probable exo-1,4-beta-xylosidase xlnD OS=Aspergillus flavus (strain ATCC 200026 / FGSC A1120 / NRRL 3357 / JCM 12722 / SRRC 167) GN=xlnD PE=3 SV=1 - [XYND_ASPFN]	catalytic activity;metal ion binding	extracellular	cellular homeostasis;metabolic process;transport	Pf00933;Pf01915	7917197	121
B8NE46	Probable pectate lyase A OS=Aspergillus flavus (strain ATCC 200026 / FGSC A1120 / NRRL 3357 / JCM 12722 / SRRC 167) GN=plyA PE=3 SV=1 - [PLYA_ASPFN]	catalytic activity;metal ion binding	extracellular	metabolic process	Pf00544	7915768	121
B8N1D0	Endo-1,3(4)-beta-glucanase, putative OS=Aspergillus flavus (strain ATCC 200026 / FGSC A1120 / NRRL 3357 / JCM 12722 / SRRC 167) GN=AFLA_029950 PE=4 SV=1 - [B8N1D0_ASPFN]	catalytic activity		metabolic process	Pf00722	7919361	117
B8MWJ5	Probable alpha-galactosidase A OS=Aspergillus flavus (strain ATCC 200026 / FGSC A1120 / NRRL 3357 / JCM 12722 / SRRC 167) GN=aglA PE=3 SV=1 - [AGALA_ASPFN]	catalytic activity	extracellular	metabolic process	Pf00652;Pf02065	7911761	116
B8NCQ0	Putative uncharacterized protein OS=Aspergillus flavus (strain ATCC 200026 / FGSC A1120 / NRRL 3357 / JCM 12722 / SRRC 167) GN=AFLA_039570 PE=4 SV=1 - [B8NCQ0_ASPFN]	catalytic activity		metabolic process	Pf00933;Pf01915	7913865	114
B8NW70	Probable endo-beta-1,4-glucanase celB OS=Aspergillus flavus (strain ATCC 200026 / FGSC A1120 / NRRL 3357 / JCM 12722 / SRRC 167) GN=celB PE=3 SV=1 - [CELB_ASPFN]	catalytic activity	extracellular	metabolic process	Pf00840	7917417	113
B8NKD4	Putative uncharacterized protein OS=Aspergillus flavus (strain ATCC 200026 / FGSC A1120 / NRRL 3357 / JCM 12722 / SRRC 167) GN=AFLA_090090 PE=4 SV=1 - [B8NKD4_ASPFN]	catalytic activity;metal ion binding	membrane	metabolic process	Pf00246	7917008	109
B8NMD3	Probable arabinan endo-1,5-alpha-L-arabinosidase C OS=Aspergillus flavus (strain ATCC 200026 / FGSC A1120 / NRRL 3357 / JCM 12722 / SRRC 167) GN=abnC PE=3 SV=2 - [ABNC_ASPFN]	catalytic activity	extracellular	metabolic process	Pf04616		106
B8N8P6	Dipeptidase, putative OS=Aspergillus flavus (strain ATCC 200026 / FGSC A1120 / NRRL 3357 / JCM 12722 / SRRC 167) GN=AFLA_108410 PE=4 SV=1 - [B8N8P6_ASPFN]	catalytic activity		metabolic process	Pf01244	7914213	105
B8NI10	FAD dependent oxidoreductase, putative OS=Aspergillus flavus (strain ATCC 200026 / FGSC A1120 / NRRL 3357 / JCM 12722 / SRRC 167) GN=AFLA_139470 PE=4 SV=1 - [B8NI10_ASPFN]	catalytic activity;nucleotide binding	membrane	metabolic process	Pf00890;Pf01266;Pf01593;Pf01946;Pf03486;Pf07992;Pf12831	7914337	105
B8NQD8	Conidial pigment biosynthesis oxidase Arb2/brown2 OS=Aspergillus flavus (strain ATCC 200026 / FGSC A1120 / NRRL 3357 / JCM 12722 / SRRC 167) GN=AFLA_006180 PE=4 SV=1 - [B8NQD8_ASPFN]	catalytic activity;metal ion binding		metabolic process	Pf00394;Pf07731	7913276	105
B8NWI1	Pheromone processing carboxypeptidase (Sxa2), putative OS=Aspergillus flavus (strain ATCC 200026 / FGSC A1120 / NRRL 3357 / JCM 12722 / SRRC 167) GN=AFLA_120180 PE=4 SV=1 - [B8NWI1_ASPFN]	catalytic activity		metabolic process	Pf00450	7922155	104
B8NT86	Alpha-L-fucosidase 2, putative OS=Aspergillus flavus (strain ATCC 200026 / FGSC A1120 / NRRL 3357 / JCM 12722 / SRRC 167) GN=AFLA_053690 PE=4 SV=1 - [B8NT86_ASPFN]	catalytic activity	membrane	metabolic process		7908801	103
B8N050	Alpha-mannosidase OS=Aspergillus flavus (strain ATCC 200026 / FGSC A1120 / NRRL 3357 / JCM 12722 / SRRC 167) GN=AFLA_086900 PE=4 SV=1 - [B8N050_ASPFN]	catalytic activity;metal ion binding	cytoplasm;membrane;vacuole	metabolic process	Pf01074;Pf03065;Pf07748;Pf09261	7909836	101
B8MZ00	Ribonuclease T2, putative OS=Aspergillus flavus (strain ATCC 200026 / FGSC A1120 / NRRL 3357 / JCM 12722 / SRRC 167) GN=AFLA_082890 PE=3 SV=1 - [B8MZ00_ASPFN]	catalytic activity;RNA binding	membrane		Pf00445	7916286	100
B8NKI4	Probable beta-galactosidase B OS=Aspergillus flavus (strain ATCC 200026 / FGSC A1120 / NRRL 3357 / JCM 12722 / SRRC 167) GN=lacB PE=3 SV=2 - [BGALB_ASPFN]	catalytic activity	extracellular	metabolic process	Pf01301;Pf02449;Pf10435		99
B8NBF4	Extracellular endoglucanase/cellulase, putative OS=Aspergillus flavus (strain ATCC 200026 / FGSC A1120 / NRRL 3357 / JCM 12722 / SRRC 167) GN=AFLA_045290 PE=4 SV=1 - [B8NBF4_ASPFN]	catalytic activity	extracellular	metabolic process	Pf00150;Pf00734	7912413	96
B8NF60	Alpha-xylosidase, putative OS=Aspergillus flavus (strain ATCC 200026 / FGSC A1120 / NRRL 3357 / JCM 12722 / SRRC 167) GN=AFLA_061040 PE=4 SV=1 - [B8NF60_ASPFN]	catalytic activity	membrane	metabolic process	Pf01055	7914282	95
B8N9E3	FAD-dependent oxygenase, putative OS=Aspergillus flavus (strain ATCC 200026 / FGSC A1120 / NRRL 3357 / JCM 12722 / SRRC 167) GN=AFLA_110890 PE=4 SV=1 - [B8N9E3_ASPFN]	catalytic activity;nucleotide binding	membrane	metabolic process	Pf01565;Pf08031	7915658	95
B8NV70	Aldose 1-epimerase, putative OS=Aspergillus flavus (strain ATCC 200026 / FGSC A1120 / NRRL 3357 / JCM 12722 / SRRC 167) GN=AFLA_103650 PE=4 SV=1 - [B8NV70_ASPFN]	catalytic activity		metabolic process	Pf01263	7918980	93
B8NQF5	Thioredoxin reductase, putative OS=Aspergillus flavus (strain ATCC 200026 / FGSC A1120 / NRRL 3357 / JCM 12722 / SRRC 167) GN=AFLA_006350 PE=4 SV=1 - [B8NQF5_ASPFN]	catalytic activity;nucleotide binding		metabolic process	Pf03486;Pf07992	7913293	88
B8N7P6	Hydrolase, putative OS=Aspergillus flavus (strain ATCC 200026 / FGSC A1120 / NRRL 3357 / JCM 12722 / SRRC 167) GN=AFLA_104890 PE=4 SV=1 - [B8N7P6_ASPFN]	catalytic activity	membrane	metabolic process	Pf00703;Pf02836;Pf02837	7912262	83
B8N6Q4	Vacuolar segregation protein (Pep7), putative OS=Aspergillus flavus (strain ATCC 200026 / FGSC A1120 / NRRL 3357 / JCM 12722 / SRRC 167) GN=AFLA_015670 PE=4 SV=1 - [B8N6Q4_ASPFN]	catalytic activity	membrane	metabolic process	Pf06964	7908906	81
B8NNI2	Probable arabinogalactan endo-1,4-beta-galactosidase A OS=Aspergillus flavus (strain ATCC 200026 / FGSC A1120 / NRRL 3357 / JCM 12722 / SRRC 167) GN=galA PE=3 SV=1 - [GANA_ASPFN]	catalytic activity	extracellular	metabolic process	Pf07745	7920353	81
B8NJS3	Alpha-1,2-mannosidase family protein, putative OS=Aspergillus flavus (strain ATCC 200026 / FGSC A1120 / NRRL 3357 / JCM 12722 / SRRC 167) GN=AFLA_068830 PE=4 SV=1 - [B8NJS3_ASPFN]	catalytic activity		metabolic process	Pf07971	7910425	80
B8N5S6	Probable beta-glucosidase M OS=Aspergillus flavus (strain ATCC 200026 / FGSC A1120 / NRRL 3357 / JCM 12722 / SRRC 167) GN=bglM PE=3 SV=1 - [BGLM_ASPFN]	catalytic activity	extracellular	metabolic process	Pf00933;Pf01915	7915042	77
B8NCU7	Probable rhamnogalacturonate lyase A OS=Aspergillus flavus (strain ATCC 200026 / FGSC A1120 / NRRL 3357 / JCM 12722 / SRRC 167) GN=rglA PE=3 SV=1 - [RGLA_ASPFN]	catalytic activity	extracellular	metabolic process	Pf09284	7922015	76
B8NWE1	Neutral protease 2 homolog AFLA_119780 OS=Aspergillus flavus (strain ATCC 200026 / FGSC A1120 / NRRL 3357 / JCM 12722 / SRRC 167) GN=AFLA_119780 PE=3 SV=1 - [NPIIB_ASPFN]	catalytic activity;metal ion binding	extracellular	metabolic process	Pf02102	7922115	76
B8NGM1	Xylosidase : arabinofuranosidase OS=Aspergillus flavus (strain ATCC 200026 / FGSC A1120 / NRRL 3357 / JCM 12722 / SRRC 167) GN=AFLA_136480 PE=4 SV=1 - [B8NGM1_ASPFN]	catalytic activity		metabolic process	Pf04616	7913604	70
B8NBI2	Probable acetylxylan esterase A OS=Aspergillus flavus (strain ATCC 200026 / FGSC A1120 / NRRL 3357 / JCM 12722 / SRRC 167) GN=axeA PE=3 SV=1 - [AXE1_ASPFN]	catalytic activity	extracellular;membrane	metabolic process	Pf00326;Pf10503	7912441	70
B8NT56	GPI-anchored cell wall beta-1,3-endoglucanase EglC OS=Aspergillus flavus (strain ATCC 200026 / FGSC A1120 / NRRL 3357 / JCM 12722 / SRRC 167) GN=AFLA_053390 PE=4 SV=1 - [B8NT56_ASPFN]	catalytic activity		metabolic process		7915618	69
B8N0T0	Alpha-glucosidase AgdA, putative OS=Aspergillus flavus (strain ATCC 200026 / FGSC A1120 / NRRL 3357 / JCM 12722 / SRRC 167) GN=AFLA_026150 PE=4 SV=1 - [B8N0T0_ASPFN]	catalytic activity	membrane	metabolic process	Pf01055	7919303	68
B8NLK5	Serine carboxypeptidase, putative OS=Aspergillus flavus (strain ATCC 200026 / FGSC A1120 / NRRL 3357 / JCM 12722 / SRRC 167) GN=AFLA_092210 PE=4 SV=1 - [B8NLK5_ASPFN]	catalytic activity		metabolic process	Pf00450	7918354	68
B8MW97	probable endo-beta-1,4-glucanase B OS=Aspergillus flavus (strain ATCC 200026 / FGSC A1120 / NRRL 3357 / JCM 12722 / SRRC 167) GN=eglB PE=3 SV=1 - [EGLB_ASPFN]	catalytic activity	extracellular	metabolic process	Pf00150	7917267	68
B8MY83	Glycosyl hydrolase, putative OS=Aspergillus flavus (strain ATCC 200026 / FGSC A1120 / NRRL 3357 / JCM 12722 / SRRC 167) GN=AFLA_080200 PE=4 SV=1 - [B8MY83_ASPFN]	catalytic activity		metabolic process	Pf01055	7922257	67
B8N7Z6	Probable feruloyl esterase C OS=Aspergillus flavus (strain ATCC 200026 / FGSC A1120 / NRRL 3357 / JCM 12722 / SRRC 167) GN=faeC PE=3 SV=1 - [FAEC_ASPFN]	catalytic activity	extracellular	metabolic process		7909695	65
B8MVW0	Arabinan-endo 1,5-alpha-L-arabinase, putative OS=Aspergillus flavus (strain ATCC 200026 / FGSC A1120 / NRRL 3357 / JCM 12722 / SRRC 167) GN=AFLA_073070 PE=4 SV=1 - [B8MVW0_ASPFN]	catalytic activity		metabolic process	Pf04616	7915160	64
B8NFZ6	Endo-arabinase, putative OS=Aspergillus flavus (strain ATCC 200026 / FGSC A1120 / NRRL 3357 / JCM 12722 / SRRC 167) GN=AFLA_131570 PE=4 SV=1 - [B8NFZ6_ASPFN]	catalytic activity		metabolic process	Pf02435;Pf04616	7918683	64
B8NWE9	Pectin lyase, putative OS=Aspergillus flavus (strain ATCC 200026 / FGSC A1120 / NRRL 3357 / JCM 12722 / SRRC 167) GN=AFLA_119860 PE=4 SV=1 - [B8NWE9_ASPFN]	catalytic activity			Pf00544	7922123	64
B8N306	Probable alpha-galactosidase B OS=Aspergillus flavus (strain ATCC 200026 / FGSC A1120 / NRRL 3357 / JCM 12722 / SRRC 167) GN=aglB PE=3 SV=1 - [AGALB_ASPFN]	catalytic activity	extracellular	metabolic process	Pf02065	7909220	61
B8NG30	Putative uncharacterized protein OS=Aspergillus flavus (strain ATCC 200026 / FGSC A1120 / NRRL 3357 / JCM 12722 / SRRC 167) GN=AFLA_131910 PE=4 SV=1 - [B8NG30_ASPFN]	catalytic activity;nucleotide binding		metabolic process	Pf01565	7916699	61
B8NUD8	Superoxide dismutase [Cu-Zn] OS=Aspergillus flavus (strain ATCC 200026 / FGSC A1120 / NRRL 3357 / JCM 12722 / SRRC 167) GN=AFLA_099000 PE=3 SV=1 - [B8NUD8_ASPFN]	antioxidant activity;catalytic activity;metal ion binding		metabolic process	Pf00080	7912860	61
B8NIB8	Probable feruloyl esterase A OS=Aspergillus flavus (strain ATCC 200026 / FGSC A1120 / NRRL 3357 / JCM 12722 / SRRC 167) GN=faeA PE=3 SV=2 - [FAEA_ASPFN]	catalytic activity	extracellular	metabolic process	Pf01764		59
B8NW98	Putative uncharacterized protein OS=Aspergillus flavus (strain ATCC 200026 / FGSC A1120 / NRRL 3357 / JCM 12722 / SRRC 167) GN=AFLA_118450 PE=4 SV=1 - [B8NW98_ASPFN]	catalytic activity		metabolic process		7917445	58
B8NXF3	Pectin lyase OS=Aspergillus flavus (strain ATCC 200026 / FGSC A1120 / NRRL 3357 / JCM 12722 / SRRC 167) GN=AFLA_007720 PE=4 SV=1 - [B8NXF3_ASPFN]	catalytic activity			Pf00544	7920178	58
B8NUV4	Isoamyl alcohol oxidase OS=Aspergillus flavus (strain ATCC 200026 / FGSC A1120 / NRRL 3357 / JCM 12722 / SRRC 167) GN=AFLA_102480 PE=4 SV=1 - [B8NUV4_ASPFN]	catalytic activity;nucleotide binding		metabolic process	Pf01565;Pf08031	7919997	57
B8NPM2	Tripeptidyl peptidase A OS=Aspergillus flavus (strain ATCC 200026 / FGSC A1120 / NRRL 3357 / JCM 12722 / SRRC 167) GN=AFLA_000860 PE=4 SV=1 - [B8NPM2_ASPFN]	catalytic activity		metabolic process	Pf09286	7921799	57
B8NLS6	Glucose-methanol-choline (Gmc) oxidoreductase, putative OS=Aspergillus flavus (strain ATCC 200026 / FGSC A1120 / NRRL 3357 / JCM 12722 / SRRC 167) GN=AFLA_092920 PE=4 SV=1 - [B8NLS6_ASPFN]	catalytic activity;nucleotide binding		metabolic process	Pf00732;Pf05199	7913657	56
B8NIV9	Probable mannan endo-1,4-beta-mannosidase F OS=Aspergillus flavus (strain ATCC 200026 / FGSC A1120 / NRRL 3357 / JCM 12722 / SRRC 167) GN=manF PE=3 SV=1 - [MANF_ASPFN]	catalytic activity	extracellular	metabolic process	Pf00150;Pf00734;Pf12905	7914152	56
B8NGX0	Endoglucanase, putative OS=Aspergillus flavus (strain ATCC 200026 / FGSC A1120 / NRRL 3357 / JCM 12722 / SRRC 167) GN=AFLA_138380 PE=4 SV=1 - [B8NGX0_ASPFN]	catalytic activity		metabolic process	Pf01670	7909361	54
B8N7I7	Probable alpha-N-arabinofuranosidase B OS=Aspergillus flavus (strain ATCC 200026 / FGSC A1120 / NRRL 3357 / JCM 12722 / SRRC 167) GN=abfB PE=3 SV=1 - [ABFB_ASPFN]	catalytic activity	extracellular	metabolic process	Pf05270;Pf09206	7912203	53
B8MXJ7	Probable endo-beta-1,4-glucanase D OS=Aspergillus flavus (strain ATCC 200026 / FGSC A1120 / NRRL 3357 / JCM 12722 / SRRC 167) GN=eglD PE=3 SV=1 - [EGLD_ASPFN]	catalytic activity	extracellular	metabolic process	Pf00734;Pf03443	7913045	53
B8MW63	Gamma-glutamyltranspeptidase OS=Aspergillus flavus (strain ATCC 200026 / FGSC A1120 / NRRL 3357 / JCM 12722 / SRRC 167) GN=AFLA_074100 PE=4 SV=1 - [B8MW63_ASPFN]	catalytic activity	membrane	metabolic process	Pf01019	7911719	52
B8N151	Probable glucan 1,3-beta-glucosidase A OS=Aspergillus flavus (strain ATCC 200026 / FGSC A1120 / NRRL 3357 / JCM 12722 / SRRC 167) GN=exgA PE=3 SV=1 - [EXGA_ASPFN]	catalytic activity;metal ion binding	extracellular	metabolic process	Pf00150;Pf02449	7910329	52
B8NHU3	Putative uncharacterized protein OS=Aspergillus flavus (strain ATCC 200026 / FGSC A1120 / NRRL 3357 / JCM 12722 / SRRC 167) GN=AFLA_138790 PE=4 SV=1 - [B8NHU3_ASPFN]	antioxidant activity;catalytic activity			Pf01328	7909401	50
B8N0I3	Glycosyl hydrolase, putative OS=Aspergillus flavus (strain ATCC 200026 / FGSC A1120 / NRRL 3357 / JCM 12722 / SRRC 167) GN=AFLA_024260 PE=4 SV=1 - [B8N0I3_ASPFN]	catalytic activity		metabolic process	Pf00703;Pf02836;Pf02837	7916858	49
B8NW36	Probable beta-mannosidase B OS=Aspergillus flavus (strain ATCC 200026 / FGSC A1120 / NRRL 3357 / JCM 12722 / SRRC 167) GN=mndB PE=3 SV=1 - [MANBB_ASPFN]	catalytic activity	extracellular;membrane	metabolic process	Pf00703;Pf02836	7921506	49
B8N4P0	Probable carboxypeptidase AFLA_037450 OS=Aspergillus flavus (strain ATCC 200026 / FGSC A1120 / NRRL 3357 / JCM 12722 / SRRC 167) GN=AFLA_037450 PE=3 SV=1 - [P20D2_ASPFN]	catalytic activity;metal ion binding	extracellular	metabolic process	Pf01546;Pf07687	7919708	49
B8NWN3	Putative uncharacterized protein OS=Aspergillus flavus (strain ATCC 200026 / FGSC A1120 / NRRL 3357 / JCM 12722 / SRRC 167) GN=AFLA_120700 PE=4 SV=1 - [B8NWN3_ASPFN]	catalytic activity;nucleotide binding		metabolic process	Pf01565;Pf08031	7908962	49
B8NCJ5	Acetylcholinesterase, putative OS=Aspergillus flavus (strain ATCC 200026 / FGSC A1120 / NRRL 3357 / JCM 12722 / SRRC 167) GN=AFLA_039020 PE=4 SV=1 - [B8NCJ5_ASPFN]	catalytic activity	membrane	metabolic process	Pf00135;Pf07859	7911394	49
B8NFH0	Putative uncharacterized protein OS=Aspergillus flavus (strain ATCC 200026 / FGSC A1120 / NRRL 3357 / JCM 12722 / SRRC 167) GN=AFLA_063040 PE=4 SV=1 - [B8NFH0_ASPFN]	catalytic activity		metabolic process	Pf00933;Pf01915	7918559	47
B8NWY6	Probable alpha-galactosidase C OS=Aspergillus flavus (strain ATCC 200026 / FGSC A1120 / NRRL 3357 / JCM 12722 / SRRC 167) GN=aglC PE=3 SV=2 - [AGALC_ASPFN]	catalytic activity	extracellular	metabolic process	Pf02065		46
B8NPX3	DUF1237 domain protein OS=Aspergillus flavus (strain ATCC 200026 / FGSC A1120 / NRRL 3357 / JCM 12722 / SRRC 167) GN=AFLA_002760 PE=4 SV=1 - [B8NPX3_ASPFN]	catalytic activity		metabolic process	Pf06824	7919799	46
B8N7M5	Class V chitinase ChiB1 OS=Aspergillus flavus (strain ATCC 200026 / FGSC A1120 / NRRL 3357 / JCM 12722 / SRRC 167) GN=AFLA_104680 PE=3 SV=1 - [B8N7M5_ASPFN]	catalytic activity		metabolic process	Pf00704	7912241	45
B8NCF7	Acid phosphatase, putative OS=Aspergillus flavus (strain ATCC 200026 / FGSC A1120 / NRRL 3357 / JCM 12722 / SRRC 167) GN=AFLA_041320 PE=4 SV=1 - [B8NCF7_ASPFN]	catalytic activity			Pf04185	7921965	44
B8NI69	Cell wall glycosyl hydrolase YteR, putative OS=Aspergillus flavus (strain ATCC 200026 / FGSC A1120 / NRRL 3357 / JCM 12722 / SRRC 167) GN=AFLA_064740 PE=4 SV=1 - [B8NI69_ASPFN]	catalytic activity	membrane	metabolic process	Pf07470	7917606	44
B8N3Z7	Beta-glucosidase, putative OS=Aspergillus flavus (strain ATCC 200026 / FGSC A1120 / NRRL 3357 / JCM 12722 / SRRC 167) GN=AFLA_033200 PE=3 SV=1 - [B8N3Z7_ASPFN]	catalytic activity	membrane	metabolic process	Pf00232	7910168	43
B8N3P1	Aspartic endopeptidase Pep2 OS=Aspergillus flavus (strain ATCC 200026 / FGSC A1120 / NRRL 3357 / JCM 12722 / SRRC 167) GN=AFLA_031250 PE=3 SV=1 - [B8N3P1_ASPFN]	catalytic activity		metabolic process	Pf00026	7921692	43
B8N973	Anticoagulant protein C, putative OS=Aspergillus flavus (strain ATCC 200026 / FGSC A1120 / NRRL 3357 / JCM 12722 / SRRC 167) GN=AFLA_110190 PE=3 SV=1 - [B8N973_ASPFN]	catalytic activity		metabolic process	Pf00089	7914781	43
B8NER1	Putative uncharacterized protein OS=Aspergillus flavus (strain ATCC 200026 / FGSC A1120 / NRRL 3357 / JCM 12722 / SRRC 167) GN=AFLA_063480 PE=4 SV=1 - [B8NER1_ASPFN]	catalytic activity	membrane	metabolic process	Pf00326;Pf05448	7918603	43
B8NTS9	Pectin methylesterase, putative OS=Aspergillus flavus (strain ATCC 200026 / FGSC A1120 / NRRL 3357 / JCM 12722 / SRRC 167) GN=AFLA_100100 PE=3 SV=1 - [B8NTS9_ASPFN]	catalytic activity		cell organization and biogenesis	Pf01095	7919920	42
B8NFH8	Isoamyl alcohol oxidase, putative OS=Aspergillus flavus (strain ATCC 200026 / FGSC A1120 / NRRL 3357 / JCM 12722 / SRRC 167) GN=AFLA_063120 PE=4 SV=1 - [B8NFH8_ASPFN]	catalytic activity;nucleotide binding		metabolic process	Pf01565;Pf08031	7918567	42
B8NJ90	Glycerophosphoryl diester phosphodiesterase family protein OS=Aspergillus flavus (strain ATCC 200026 / FGSC A1120 / NRRL 3357 / JCM 12722 / SRRC 167) GN=AFLA_065230 PE=4 SV=1 - [B8NJ90_ASPFN]	catalytic activity		metabolic process	Pf03009	7917654	41
B8NMX3	Amylase, putative OS=Aspergillus flavus (strain ATCC 200026 / FGSC A1120 / NRRL 3357 / JCM 12722 / SRRC 167) GN=AFLA_123170 PE=4 SV=1 - [B8NMX3_ASPFN]	catalytic activity		metabolic process	Pf00128	7920923	41
B8NJF5	Putative uncharacterized protein OS=Aspergillus flavus (strain ATCC 200026 / FGSC A1120 / NRRL 3357 / JCM 12722 / SRRC 167) GN=AFLA_066760 PE=4 SV=1 - [B8NJF5_ASPFN]	catalytic activity		metabolic process	Pf03648	7921103	40
B8MZ41	Probable alpha/beta-glucosidase agdC OS=Aspergillus flavus (strain ATCC 200026 / FGSC A1120 / NRRL 3357 / JCM 12722 / SRRC 167) GN=agdC PE=3 SV=1 - [AGDC_ASPFN]	catalytic activity	extracellular;membrane	metabolic process	Pf01055	7916327	39
B8NKN3	Peptidyl-prolyl cis-trans isomerase OS=Aspergillus flavus (strain ATCC 200026 / FGSC A1120 / NRRL 3357 / JCM 12722 / SRRC 167) GN=AFLA_091990 PE=3 SV=1 - [B8NKN3_ASPFN]	catalytic activity		metabolic process	Pf00160	7918332	38
B8NU25	Putative uncharacterized protein OS=Aspergillus flavus (strain ATCC 200026 / FGSC A1120 / NRRL 3357 / JCM 12722 / SRRC 167) GN=AFLA_101960 PE=4 SV=1 - [B8NU25_ASPFN]	catalytic activity;nucleotide binding		metabolic process	Pf01565;Pf08031	7919946	37
B8NNM2	Putative uncharacterized protein OS=Aspergillus flavus (strain ATCC 200026 / FGSC A1120 / NRRL 3357 / JCM 12722 / SRRC 167) GN=AFLA_129230 PE=4 SV=1 - [B8NNM2_ASPFN]	catalytic activity;nucleotide binding	membrane	metabolic process	Pf01565;Pf08031	7921788	37
B8N8I5	Glucan 1,3-beta-glucosidase, putative OS=Aspergillus flavus (strain ATCC 200026 / FGSC A1120 / NRRL 3357 / JCM 12722 / SRRC 167) GN=AFLA_107790 PE=4 SV=1 - [B8N8I5_ASPFN]	catalytic activity		metabolic process	Pf00150	7913425	36
B8N7Z0	Probable alpha-galactosidase D OS=Aspergillus flavus (strain ATCC 200026 / FGSC A1120 / NRRL 3357 / JCM 12722 / SRRC 167) GN=aglD PE=3 SV=1 - [AGALD_ASPFN]	catalytic activity	extracellular	metabolic process	Pf02065	7909689	36
B8MY13	Xylosidase, putative OS=Aspergillus flavus (strain ATCC 200026 / FGSC A1120 / NRRL 3357 / JCM 12722 / SRRC 167) GN=AFLA_079500 PE=4 SV=1 - [B8MY13_ASPFN]	catalytic activity		metabolic process	Pf04616	7915310	36
B8NJU9	GPI anchored protein, putative OS=Aspergillus flavus (strain ATCC 200026 / FGSC A1120 / NRRL 3357 / JCM 12722 / SRRC 167) GN=AFLA_069090 PE=4 SV=1 - [B8NJU9_ASPFN]	catalytic activity;structural molecule activity		metabolic process	Pf00300;Pf08440	7910451	35
B8NAT6	Dihydrolipoyl dehydrogenase OS=Aspergillus flavus (strain ATCC 200026 / FGSC A1120 / NRRL 3357 / JCM 12722 / SRRC 167) GN=AFLA_043110 PE=3 SV=1 - [B8NAT6_ASPFN]	catalytic activity;nucleotide binding	cytoplasm;mitochondrion;organelle lumen	cellular homeostasis;metabolic process;regulation of biological process	Pf00070;Pf02852;Pf07992	7913085	34
B8N4T3	Spermidine synthase OS=Aspergillus flavus (strain ATCC 200026 / FGSC A1120 / NRRL 3357 / JCM 12722 / SRRC 167) GN=AFLA_017920 PE=3 SV=1 - [B8N4T3_ASPFN]	catalytic activity		metabolic process	Pf01564	7911471	34
B8NU09	Class III chitinase, putative OS=Aspergillus flavus (strain ATCC 200026 / FGSC A1120 / NRRL 3357 / JCM 12722 / SRRC 167) GN=AFLA_101800 PE=3 SV=1 - [B8NU09_ASPFN]	catalytic activity		metabolic process	Pf00704;Pf03427	7919930	33
B8NEY4	1,3-beta-glucanosyltransferase Gel1 OS=Aspergillus flavus (strain ATCC 200026 / FGSC A1120 / NRRL 3357 / JCM 12722 / SRRC 167) GN=AFLA_058480 PE=4 SV=1 - [B8NEY4_ASPFN]	catalytic activity		metabolic process	Pf00150;Pf03198	7914872	32
B8NBJ4	Probable glucan endo-1,6-beta-glucosidase B OS=Aspergillus flavus (strain ATCC 200026 / FGSC A1120 / NRRL 3357 / JCM 12722 / SRRC 167) GN=exgB PE=3 SV=1 - [EXGB_ASPFN]	catalytic activity	extracellular	metabolic process	Pf00150	7912453	32
B8NQS6	Esterase, putative OS=Aspergillus flavus (strain ATCC 200026 / FGSC A1120 / NRRL 3357 / JCM 12722 / SRRC 167) GN=AFLA_002200 PE=4 SV=1 - [B8NQS6_ASPFN]	catalytic activity	membrane			7916101	32
B8NCP8	Glutamyl-tRNA(Gln) amidotransferase subunit A, putative OS=Aspergillus flavus (strain ATCC 200026 / FGSC A1120 / NRRL 3357 / JCM 12722 / SRRC 167) GN=AFLA_039550 PE=4 SV=1 - [B8NCP8_ASPFN]	catalytic activity	membrane		Pf01425	7911447	32
B8N1C3	FAD dependent oxidoreductase, putative OS=Aspergillus flavus (strain ATCC 200026 / FGSC A1120 / NRRL 3357 / JCM 12722 / SRRC 167) GN=AFLA_029880 PE=4 SV=1 - [B8N1C3_ASPFN]	catalytic activity	membrane	metabolic process	Pf00890;Pf01266;Pf01494;Pf07992	7919354	31
B8NK32	Cholinesterase, putative OS=Aspergillus flavus (strain ATCC 200026 / FGSC A1120 / NRRL 3357 / JCM 12722 / SRRC 167) GN=AFLA_070810 PE=4 SV=1 - [B8NK32_ASPFN]	catalytic activity		metabolic process	Pf00135;Pf00326;Pf07859	7914443	31
B8NYH4	Endoglucanase, putative OS=Aspergillus flavus (strain ATCC 200026 / FGSC A1120 / NRRL 3357 / JCM 12722 / SRRC 167) GN=AFLA_011440 PE=4 SV=1 - [B8NYH4_ASPFN]	catalytic activity	extracellular	metabolic process	Pf00734;Pf03443	7921361	31
B8NVH6	(S)-2-hydroxy-acid oxidase, putative OS=Aspergillus flavus (strain ATCC 200026 / FGSC A1120 / NRRL 3357 / JCM 12722 / SRRC 167) GN=AFLA_116630 PE=4 SV=1 - [B8NVH6_ASPFN]	catalytic activity;nucleotide binding	membrane	metabolic process	Pf01070	7909276	30
B8MXA2	Metallopeptidase MepB OS=Aspergillus flavus (strain ATCC 200026 / FGSC A1120 / NRRL 3357 / JCM 12722 / SRRC 167) GN=AFLA_076890 PE=3 SV=1 - [B8MXA2_ASPFN]	catalytic activity;metal ion binding		metabolic process	Pf01432	7916584	29
B8N5I9	Cellulase family protein OS=Aspergillus flavus (strain ATCC 200026 / FGSC A1120 / NRRL 3357 / JCM 12722 / SRRC 167) GN=AFLA_013320 PE=4 SV=1 - [B8N5I9_ASPFN]	catalytic activity	membrane	metabolic process	Pf00150	7911092	29
B8N6C5	Factor for adipocyte differentiation, putative OS=Aspergillus flavus (strain ATCC 200026 / FGSC A1120 / NRRL 3357 / JCM 12722 / SRRC 167) GN=AFLA_018890 PE=4 SV=1 - [B8N6C5_ASPFN]	catalytic activity;protein binding	membrane	metabolic process	Pf00041;Pf00657	7912132	28
B8NAS6	Formamidase FmdS OS=Aspergillus flavus (strain ATCC 200026 / FGSC A1120 / NRRL 3357 / JCM 12722 / SRRC 167) GN=AFLA_043010 PE=4 SV=1 - [B8NAS6_ASPFN]	catalytic activity		metabolic process	Pf03069	7913075	27
B8NWD3	Alpha-1,2-mannosidase family protein OS=Aspergillus flavus (strain ATCC 200026 / FGSC A1120 / NRRL 3357 / JCM 12722 / SRRC 167) GN=AFLA_119700 PE=4 SV=1 - [B8NWD3_ASPFN]	catalytic activity		metabolic process	Pf07971	7919663	27
B8N2Q0	Pectinesterase OS=Aspergillus flavus (strain ATCC 200026 / FGSC A1120 / NRRL 3357 / JCM 12722 / SRRC 167) GN=AFLA_023340 PE=3 SV=1 - [B8N2Q0_ASPFN]	catalytic activity	membrane	cell organization and biogenesis	Pf01095	7917732	27
B8N669	Beta-galactosidase, putative OS=Aspergillus flavus (strain ATCC 200026 / FGSC A1120 / NRRL 3357 / JCM 12722 / SRRC 167) GN=AFLA_016530 PE=4 SV=1 - [B8N669_ASPFN]	catalytic activity	membrane	metabolic process	Pf00703;Pf01301;Pf02836;Pf02837;Pf02929;Pf03198	7915359	27
B8N1D2	Putative uncharacterized protein OS=Aspergillus flavus (strain ATCC 200026 / FGSC A1120 / NRRL 3357 / JCM 12722 / SRRC 167) GN=AFLA_029970 PE=4 SV=1 - [B8N1D2_ASPFN]	catalytic activity	membrane	metabolic process		7919363	27
B8NGU6	Probable beta-glucosidase C OS=Aspergillus flavus (strain ATCC 200026 / FGSC A1120 / NRRL 3357 / JCM 12722 / SRRC 167) GN=bglC PE=3 SV=1 - [BGLC_ASPFN]	catalytic activity	extracellular	metabolic process	Pf00933;Pf01915	7915545	26
B8NK17	Putative uncharacterized protein OS=Aspergillus flavus (strain ATCC 200026 / FGSC A1120 / NRRL 3357 / JCM 12722 / SRRC 167) GN=AFLA_070660 PE=4 SV=1 - [B8NK17_ASPFN]	catalytic activity;nucleotide binding	membrane	metabolic process	Pf01565	7914428	26
B8NG16	Probable exopolygalacturonase X OS=Aspergillus flavus (strain ATCC 200026 / FGSC A1120 / NRRL 3357 / JCM 12722 / SRRC 167) GN=pgaX PE=3 SV=1 - [PGLRX_ASPFN]	catalytic activity	extracellular;membrane	metabolic process	Pf00295	7918703	26
B8NL30	Putative uncharacterized protein OS=Aspergillus flavus (strain ATCC 200026 / FGSC A1120 / NRRL 3357 / JCM 12722 / SRRC 167) GN=AFLA_096140 PE=4 SV=1 - [B8NL30_ASPFN]	catalytic activity	membrane	metabolic process	Pf07470	7920522	26
B8NQJ3	Vacuolar aspartyl aminopeptidase Lap4, putative OS=Aspergillus flavus (strain ATCC 200026 / FGSC A1120 / NRRL 3357 / JCM 12722 / SRRC 167) GN=AFLA_006750 PE=3 SV=1 - [B8NQJ3_ASPFN]	catalytic activity;metal ion binding	cytoplasm;vacuole	metabolic process	Pf02127	7920438	25
B8MZ48	Glutathione oxidoreductase Glr1, putative OS=Aspergillus flavus (strain ATCC 200026 / FGSC A1120 / NRRL 3357 / JCM 12722 / SRRC 167) GN=AFLA_083370 PE=3 SV=1 - [B8MZ48_ASPFN]	antioxidant activity;catalytic activity;nucleotide binding	cytoplasm;membrane;mitochondrion;nucleus	cellular homeostasis;metabolic process;regulation of biological process;response to stimulus	Pf00070;Pf02852;Pf07992	7916334	25
B8NBQ3	Mitochondrial inner membrane nuclease Nuc1, putative OS=Aspergillus flavus (strain ATCC 200026 / FGSC A1120 / NRRL 3357 / JCM 12722 / SRRC 167) GN=AFLA_046280 PE=4 SV=1 - [B8NBQ3_ASPFN]	catalytic activity;metal ion binding	cytoplasm;membrane;mitochondrion;nucleus	cell death;metabolic process	Pf01223	7914521	24
B8NYN2	Carboxypeptidase S1, putative OS=Aspergillus flavus (strain ATCC 200026 / FGSC A1120 / NRRL 3357 / JCM 12722 / SRRC 167) GN=AFLA_012020 PE=4 SV=1 - [B8NYN2_ASPFN]	catalytic activity		metabolic process	Pf00450	7910768	24
B8N765	Beta-galactosidase OS=Aspergillus flavus (strain ATCC 200026 / FGSC A1120 / NRRL 3357 / JCM 12722 / SRRC 167) GN=AFLA_019980 PE=3 SV=1 - [B8N765_ASPFN]	catalytic activity		metabolic process	Pf01301;Pf10435	7914956	23
B8NE37	Beta-N-hexosaminidase, putative OS=Aspergillus flavus (strain ATCC 200026 / FGSC A1120 / NRRL 3357 / JCM 12722 / SRRC 167) GN=AFLA_057680 PE=4 SV=1 - [B8NE37_ASPFN]	catalytic activity		metabolic process	Pf00728	7915759	23
B8N784	Extracellular lipase, putative OS=Aspergillus flavus (strain ATCC 200026 / FGSC A1120 / NRRL 3357 / JCM 12722 / SRRC 167) GN=AFLA_020170 PE=4 SV=1 - [B8N784_ASPFN]	catalytic activity		metabolic process	Pf00135;Pf07859	7914975	23
B8NE38	GDSL lipase/acylhydrolase family protein OS=Aspergillus flavus (strain ATCC 200026 / FGSC A1120 / NRRL 3357 / JCM 12722 / SRRC 167) GN=AFLA_057690 PE=4 SV=1 - [B8NE38_ASPFN]	catalytic activity		metabolic process	Pf00657	7915760	23
B8MVS3	Probable cutinase 1 OS=Aspergillus flavus (strain ATCC 200026 / FGSC A1120 / NRRL 3357 / JCM 12722 / SRRC 167) GN=AFLA_072700 PE=3 SV=1 - [CUTI1_ASPFN]	catalytic activity	extracellular	metabolic process	Pf01083	7913350	23
B8N2I5	Probable beta-galactosidase C OS=Aspergillus flavus (strain ATCC 200026 / FGSC A1120 / NRRL 3357 / JCM 12722 / SRRC 167) GN=lacC PE=3 SV=1 - [BGALC_ASPFN]	catalytic activity	extracellular	metabolic process	Pf01301;Pf10435	7919723	22
B8NWK3	Putative uncharacterized protein OS=Aspergillus flavus (strain ATCC 200026 / FGSC A1120 / NRRL 3357 / JCM 12722 / SRRC 167) GN=AFLA_120400 PE=4 SV=1 - [B8NWK3_ASPFN]	catalytic activity		metabolic process	Pf05592;Pf08531	7922177	22
B8NPS8	Probable endo-xylogalacturonan hydrolase A OS=Aspergillus flavus (strain ATCC 200026 / FGSC A1120 / NRRL 3357 / JCM 12722 / SRRC 167) GN=xghA PE=3 SV=1 - [XGHA_ASPFN]	catalytic activity	extracellular	metabolic process	Pf00295	7921855	22
B8NVQ1	Gluconolactonase, putative OS=Aspergillus flavus (strain ATCC 200026 / FGSC A1120 / NRRL 3357 / JCM 12722 / SRRC 167) GN=AFLA_117380 PE=4 SV=1 - [B8NVQ1_ASPFN]	catalytic activity		metabolic process	Pf03088;Pf08450	7921461	22
B8N5N1	Acid phosphatase, putative OS=Aspergillus flavus (strain ATCC 200026 / FGSC A1120 / NRRL 3357 / JCM 12722 / SRRC 167) GN=AFLA_013740 PE=4 SV=1 - [B8N5N1_ASPFN]	catalytic activity			Pf01975	7914997	22
B8NPS7	Probable pectinesterase A OS=Aspergillus flavus (strain ATCC 200026 / FGSC A1120 / NRRL 3357 / JCM 12722 / SRRC 167) GN=pmeA PE=3 SV=1 - [PMEA_ASPFN]	catalytic activity	extracellular	cell organization and biogenesis;metabolic process	Pf01095	7921854	22
B8N894	Aldehyde reductase (AKR1), putative OS=Aspergillus flavus (strain ATCC 200026 / FGSC A1120 / NRRL 3357 / JCM 12722 / SRRC 167) GN=AFLA_106880 PE=4 SV=1 - [B8N894_ASPFN]	catalytic activity		metabolic process	Pf00248	7917370	21
B8N7Q0	6-hydroxy-D-nicotine oxidase, putative OS=Aspergillus flavus (strain ATCC 200026 / FGSC A1120 / NRRL 3357 / JCM 12722 / SRRC 167) GN=AFLA_104930 PE=4 SV=1 - [B8N7Q0_ASPFN]	catalytic activity;nucleotide binding		metabolic process	Pf01565	7922032	21
B8N9B4	Aminopeptidase OS=Aspergillus flavus (strain ATCC 200026 / FGSC A1120 / NRRL 3357 / JCM 12722 / SRRC 167) GN=AFLA_110600 PE=4 SV=1 - [B8N9B4_ASPFN]	catalytic activity;metal ion binding	cytoplasm;extracellular;membrane;nucleus	metabolic process	Pf01433	7914822	20
B8NUU0	Oligo-1,6-glucosidase OS=Aspergillus flavus (strain ATCC 200026 / FGSC A1120 / NRRL 3357 / JCM 12722 / SRRC 167) GN=AFLA_102340 PE=4 SV=1 - [B8NUU0_ASPFN]	catalytic activity		metabolic process	Pf00128	7919983	20
B8NSP2	Putative uncharacterized protein OS=Aspergillus flavus (strain ATCC 200026 / FGSC A1120 / NRRL 3357 / JCM 12722 / SRRC 167) GN=AFLA_049930 PE=4 SV=1 - [B8NSP2_ASPFN]	catalytic activity;nucleotide binding		metabolic process		7911822	20
B8N7X2	Beta-hexosaminidase, putative OS=Aspergillus flavus (strain ATCC 200026 / FGSC A1120 / NRRL 3357 / JCM 12722 / SRRC 167) GN=AFLA_105650 PE=4 SV=1 - [B8N7X2_ASPFN]	catalytic activity	membrane	metabolic process	Pf00728	7922104	20
B8NQZ7	Endonuclease/exonuclease/phosphatase family protein OS=Aspergillus flavus (strain ATCC 200026 / FGSC A1120 / NRRL 3357 / JCM 12722 / SRRC 167) GN=AFLA_003810 PE=4 SV=1 - [B8NQZ7_ASPFN]	catalytic activity			Pf01419;Pf03372	7912329	20
B8NMR5	Probable beta-glucosidase G OS=Aspergillus flavus (strain ATCC 200026 / FGSC A1120 / NRRL 3357 / JCM 12722 / SRRC 167) GN=bglG PE=3 SV=1 - [BGLG_ASPFN]	catalytic activity	extracellular	metabolic process	Pf00933;Pf01915	7910156	19
B8MY11	Oligopeptidase family protein OS=Aspergillus flavus (strain ATCC 200026 / FGSC A1120 / NRRL 3357 / JCM 12722 / SRRC 167) GN=AFLA_079480 PE=4 SV=1 - [B8MY11_ASPFN]	catalytic activity;protein binding		metabolic process	Pf00326;Pf05448;Pf12697	7915308	19
B8NUL2	Serine carboxypeptidase (CpdS), putative OS=Aspergillus flavus (strain ATCC 200026 / FGSC A1120 / NRRL 3357 / JCM 12722 / SRRC 167) GN=AFLA_100650 PE=4 SV=1 - [B8NUL2_ASPFN]	catalytic activity	membrane	metabolic process	Pf00450	7912946	19
B8N3L3	Probable xyloglucan-specific endo-beta-1,4-glucanase A OS=Aspergillus flavus (strain ATCC 200026 / FGSC A1120 / NRRL 3357 / JCM 12722 / SRRC 167) GN=xgeA PE=3 SV=1 - [XGEA_ASPFN]	catalytic activity	extracellular	metabolic process	Pf01670	7917845	19
B8NER3	Xylosidase/glycosyl hydrolase, putative OS=Aspergillus flavus (strain ATCC 200026 / FGSC A1120 / NRRL 3357 / JCM 12722 / SRRC 167) GN=AFLA_063500 PE=4 SV=1 - [B8NER3_ASPFN]	catalytic activity		metabolic process		7918605	19
B8MX25	Alpha-L-fucosidase 2, putative OS=Aspergillus flavus (strain ATCC 200026 / FGSC A1120 / NRRL 3357 / JCM 12722 / SRRC 167) GN=AFLA_076120 PE=4 SV=1 - [B8MX25_ASPFN]	catalytic activity	membrane	metabolic process		7914091	18
B8NS16	Gamma-glutamyltranspeptidase OS=Aspergillus flavus (strain ATCC 200026 / FGSC A1120 / NRRL 3357 / JCM 12722 / SRRC 167) GN=AFLA_052470 PE=4 SV=1 - [B8NS16_ASPFN]	catalytic activity		metabolic process	Pf01019	7909892	18
B8NMJ5	Rhamnogalacturonase, putative OS=Aspergillus flavus (strain ATCC 200026 / FGSC A1120 / NRRL 3357 / JCM 12722 / SRRC 167) GN=AFLA_124310 PE=4 SV=1 - [B8NMJ5_ASPFN]	catalytic activity		metabolic process		7909658	18
B8NDE2	Probable beta-glucosidase I OS=Aspergillus flavus (strain ATCC 200026 / FGSC A1120 / NRRL 3357 / JCM 12722 / SRRC 167) GN=bglI PE=3 SV=2 - [BGLI_ASPFN]	catalytic activity	extracellular	metabolic process	Pf00933;Pf01915;Pf07691		18
B8N7P5	Glycosyl hydrolase, putative OS=Aspergillus flavus (strain ATCC 200026 / FGSC A1120 / NRRL 3357 / JCM 12722 / SRRC 167) GN=AFLA_104880 PE=4 SV=1 - [B8N7P5_ASPFN]	catalytic activity		metabolic process	Pf01183	7912261	18
B8NUD9	Transaldolase OS=Aspergillus flavus (strain ATCC 200026 / FGSC A1120 / NRRL 3357 / JCM 12722 / SRRC 167) GN=AFLA_099010 PE=3 SV=1 - [B8NUD9_ASPFN]	catalytic activity	cytoplasm;membrane;nucleus	metabolic process	Pf00923	7912861	17
B8NN48	Putative uncharacterized protein OS=Aspergillus flavus (strain ATCC 200026 / FGSC A1120 / NRRL 3357 / JCM 12722 / SRRC 167) GN=AFLA_124820 PE=4 SV=1 - [B8NN48_ASPFN]	catalytic activity;nucleotide binding	membrane	metabolic process	Pf07992	7919066	17
B8N8E7	Glucose-methanol-choline (Gmc) oxidoreductase, putative OS=Aspergillus flavus (strain ATCC 200026 / FGSC A1120 / NRRL 3357 / JCM 12722 / SRRC 167) GN=AFLA_107410 PE=3 SV=1 - [B8N8E7_ASPFN]	catalytic activity;nucleotide binding	membrane	metabolic process	Pf00732;Pf05199;Pf05834	7913387	17
B8N886	Guanine deaminase, putative OS=Aspergillus flavus (strain ATCC 200026 / FGSC A1120 / NRRL 3357 / JCM 12722 / SRRC 167) GN=AFLA_106800 PE=4 SV=1 - [B8N886_ASPFN]	catalytic activity;metal ion binding		metabolic process	Pf01979;Pf07969	7917362	16
B8N903	Glutamate carboxypeptidase, putative OS=Aspergillus flavus (strain ATCC 200026 / FGSC A1120 / NRRL 3357 / JCM 12722 / SRRC 167) GN=AFLA_109490 PE=4 SV=1 - [B8N903_ASPFN]	catalytic activity	membrane	metabolic process	Pf02225;Pf04389;Pf10216	7920779	16
B8N0Z6	Peptidyl-prolyl cis-trans isomerase OS=Aspergillus flavus (strain ATCC 200026 / FGSC A1120 / NRRL 3357 / JCM 12722 / SRRC 167) GN=AFLA_027710 PE=3 SV=1 - [B8N0Z6_ASPFN]	catalytic activity		metabolic process	Pf00160	7910274	16
B8NL86	Ser/Thr protein phosphatase family OS=Aspergillus flavus (strain ATCC 200026 / FGSC A1120 / NRRL 3357 / JCM 12722 / SRRC 167) GN=AFLA_089220 PE=4 SV=1 - [B8NL86_ASPFN]	catalytic activity	membrane	metabolic process	Pf00149	7918071	15
B8NEA5	Carboxylesterase, putative OS=Aspergillus flavus (strain ATCC 200026 / FGSC A1120 / NRRL 3357 / JCM 12722 / SRRC 167) GN=AFLA_060140 PE=4 SV=1 - [B8NEA5_ASPFN]	catalytic activity	membrane	metabolic process	Pf00135;Pf07859	7912698	15
B8NCK9	Endoglucanase-1, putative OS=Aspergillus flavus (strain ATCC 200026 / FGSC A1120 / NRRL 3357 / JCM 12722 / SRRC 167) GN=AFLA_039160 PE=4 SV=1 - [B8NCK9_ASPFN]	catalytic activity		metabolic process	Pf01670	7911408	15
B8MZ47	Extracellular cell wall glucanase Crf1/allergen Asp F9 OS=Aspergillus flavus (strain ATCC 200026 / FGSC A1120 / NRRL 3357 / JCM 12722 / SRRC 167) GN=AFLA_083360 PE=4 SV=1 - [B8MZ47_ASPFN]	catalytic activity		cell organization and biogenesis;metabolic process	Pf00722	7916333	15
B8NVB7	Probable pectin lyase D OS=Aspergillus flavus (strain ATCC 200026 / FGSC A1120 / NRRL 3357 / JCM 12722 / SRRC 167) GN=pelD PE=3 SV=1 - [PELD_ASPFN]	catalytic activity	extracellular	metabolic process	Pf00544	7918018	15
B8NWK4	Glycosyl hydrolase family 43 protein OS=Aspergillus flavus (strain ATCC 200026 / FGSC A1120 / NRRL 3357 / JCM 12722 / SRRC 167) GN=AFLA_120410 PE=4 SV=1 - [B8NWK4_ASPFN]	catalytic activity		metabolic process		7922178	15
B8ND35	NAD-dependent formate dehydrogenase AciA/Fdh OS=Aspergillus flavus (strain ATCC 200026 / FGSC A1120 / NRRL 3357 / JCM 12722 / SRRC 167) GN=AFLA_055060 PE=3 SV=1 - [B8ND35_ASPFN]	catalytic activity;nucleotide binding	cytoplasm;cytosol;membrane	metabolic process	Pf00389;Pf02826	7911313	14
B8MWU0	Fumarylacetoacetate hydrolase family protein OS=Aspergillus flavus (strain ATCC 200026 / FGSC A1120 / NRRL 3357 / JCM 12722 / SRRC 167) GN=AFLA_075270 PE=4 SV=1 - [B8MWU0_ASPFN]	catalytic activity		metabolic process	Pf01557	7921190	14
B8NUE0	Autophagic serine protease Alp2 OS=Aspergillus flavus (strain ATCC 200026 / FGSC A1120 / NRRL 3357 / JCM 12722 / SRRC 167) GN=AFLA_099020 PE=4 SV=1 - [B8NUE0_ASPFN]	catalytic activity;protein binding		metabolic process;regulation of biological process	Pf00082;Pf05922	7912862	14
B8NLE6	Beta-glucosidase OS=Aspergillus flavus (strain ATCC 200026 / FGSC A1120 / NRRL 3357 / JCM 12722 / SRRC 167) GN=AFLA_090730 PE=3 SV=1 - [B8NLE6_ASPFN]	catalytic activity		metabolic process	Pf00232	7917072	14
B8NQF0	Nucleoside diphosphate kinase OS=Aspergillus flavus (strain ATCC 200026 / FGSC A1120 / NRRL 3357 / JCM 12722 / SRRC 167) GN=AFLA_006300 PE=3 SV=1 - [B8NQF0_ASPFN]	catalytic activity;nucleotide binding	cytoplasm;cytosol;mitochondrion	metabolic process	Pf00334	7913288	14
B8N6C7	Elastase, putative OS=Aspergillus flavus (strain ATCC 200026 / FGSC A1120 / NRRL 3357 / JCM 12722 / SRRC 167) GN=AFLA_018910 PE=3 SV=1 - [B8N6C7_ASPFN]	catalytic activity		metabolic process	Pf00089	7912134	14
B8N652	PAF acetylhydrolase family protein OS=Aspergillus flavus (strain ATCC 200026 / FGSC A1120 / NRRL 3357 / JCM 12722 / SRRC 167) GN=AFLA_016360 PE=4 SV=1 - [B8N652_ASPFN]	catalytic activity		metabolic process	Pf00326;Pf00561;Pf03403;Pf07224;Pf12695;Pf12697;Pf12740	7915342	14
B8N728	Carboxypeptidase S1, putative OS=Aspergillus flavus (strain ATCC 200026 / FGSC A1120 / NRRL 3357 / JCM 12722 / SRRC 167) GN=AFLA_019610 PE=4 SV=1 - [B8N728_ASPFN]	catalytic activity	membrane	metabolic process	Pf00450	7914919	14
B8N230	Dienelactone hydrolase family protein OS=Aspergillus flavus (strain ATCC 200026 / FGSC A1120 / NRRL 3357 / JCM 12722 / SRRC 167) GN=AFLA_034240 PE=4 SV=1 - [B8N230_ASPFN]	catalytic activity			Pf01738;Pf12695;Pf12697	7917109	14
B8N521	Aldose 1-epimerase, putative OS=Aspergillus flavus (strain ATCC 200026 / FGSC A1120 / NRRL 3357 / JCM 12722 / SRRC 167) GN=AFLA_020590 PE=4 SV=1 - [B8N521_ASPFN]	catalytic activity		metabolic process	Pf01263	7915098	13
B8N038	Aspartyl aminopeptidase OS=Aspergillus flavus (strain ATCC 200026 / FGSC A1120 / NRRL 3357 / JCM 12722 / SRRC 167) GN=AFLA_086780 PE=3 SV=1 - [B8N038_ASPFN]	catalytic activity;metal ion binding	cytoplasm;organelle lumen;ribosome;vacuole	metabolic process	Pf02127	7909824	13
B8NQ08	Cyanate hydratase OS=Aspergillus flavus (strain ATCC 200026 / FGSC A1120 / NRRL 3357 / JCM 12722 / SRRC 167) GN=cyn1 PE=3 SV=1 - [CYNS_ASPFN]	catalytic activity;DNA binding		metabolic process	Pf02560	7919834	13
B8NC70	Aspartic-type endopeptidase, putative OS=Aspergillus flavus (strain ATCC 200026 / FGSC A1120 / NRRL 3357 / JCM 12722 / SRRC 167) GN=AFLA_038650 PE=3 SV=1 - [B8NC70_ASPFN]	catalytic activity	membrane	metabolic process	Pf00026	7911197	13
B8NQD9	Multicopper oxidase, putative OS=Aspergillus flavus (strain ATCC 200026 / FGSC A1120 / NRRL 3357 / JCM 12722 / SRRC 167) GN=AFLA_006190 PE=4 SV=1 - [B8NQD9_ASPFN]	catalytic activity;metal ion binding		metabolic process	Pf07731;Pf07732	7913277	13
B8MX95	Glucose oxidase, putative OS=Aspergillus flavus (strain ATCC 200026 / FGSC A1120 / NRRL 3357 / JCM 12722 / SRRC 167) GN=AFLA_076820 PE=3 SV=1 - [B8MX95_ASPFN]	catalytic activity;nucleotide binding		metabolic process	Pf00732;Pf05199;Pf05834	7916577	12
B8NE86	Oxidoreductase, FAD-binding, putative OS=Aspergillus flavus (strain ATCC 200026 / FGSC A1120 / NRRL 3357 / JCM 12722 / SRRC 167) GN=AFLA_059950 PE=4 SV=1 - [B8NE86_ASPFN]	catalytic activity;nucleotide binding	membrane	metabolic process	Pf01565;Pf08031	7912679	12
B8N7N3	Acid phosphatase, putative OS=Aspergillus flavus (strain ATCC 200026 / FGSC A1120 / NRRL 3357 / JCM 12722 / SRRC 167) GN=AFLA_104760 PE=4 SV=1 - [B8N7N3_ASPFN]	catalytic activity;metal ion binding			Pf00149	7912249	12
B8NNZ4	Carboxylesterase hlo, putative OS=Aspergillus flavus (strain ATCC 200026 / FGSC A1120 / NRRL 3357 / JCM 12722 / SRRC 167) GN=AFLA_126000 PE=4 SV=1 - [B8NNZ4_ASPFN]	catalytic activity		metabolic process	Pf00135;Pf00326;Pf07859	7921948	12
B8NJ86	Probable endo-1,4-beta-xylanase B OS=Aspergillus flavus (strain ATCC 200026 / FGSC A1120 / NRRL 3357 / JCM 12722 / SRRC 167) GN=xlnB PE=3 SV=1 - [XYNB_ASPFN]	catalytic activity	extracellular	metabolic process	Pf00457	7917650	12
B8NVH8	Pectate lyase, putative OS=Aspergillus flavus (strain ATCC 200026 / FGSC A1120 / NRRL 3357 / JCM 12722 / SRRC 167) GN=AFLA_116650 PE=4 SV=1 - [B8NVH8_ASPFN]	catalytic activity			Pf00544	7909278	12
B8NWT9	Aspartic-type endopeptidase, putative OS=Aspergillus flavus (strain ATCC 200026 / FGSC A1120 / NRRL 3357 / JCM 12722 / SRRC 167) GN=AFLA_121260 PE=3 SV=1 - [B8NWT9_ASPFN]	catalytic activity	membrane	metabolic process	Pf00026	7909018	11
B8N6W5	Probable pectin lyase A OS=Aspergillus flavus (strain ATCC 200026 / FGSC A1120 / NRRL 3357 / JCM 12722 / SRRC 167) GN=pelA PE=3 SV=1 - [PELA_ASPFN]	catalytic activity	extracellular	metabolic process	Pf00544	7918816	11
B8NVT9	Phytase, putative OS=Aspergillus flavus (strain ATCC 200026 / FGSC A1120 / NRRL 3357 / JCM 12722 / SRRC 167) GN=AFLA_117760 PE=4 SV=1 - [B8NVT9_ASPFN]	catalytic activity	membrane		Pf00328	7921499	11
B8MW61	Alpha-1,2-mannosidase, putative OS=Aspergillus flavus (strain ATCC 200026 / FGSC A1120 / NRRL 3357 / JCM 12722 / SRRC 167) GN=AFLA_074080 PE=4 SV=1 - [B8MW61_ASPFN]	catalytic activity		metabolic process	Pf07971	7911717	11
B8NSK2	Carboxylesterase, putative OS=Aspergillus flavus (strain ATCC 200026 / FGSC A1120 / NRRL 3357 / JCM 12722 / SRRC 167) GN=AFLA_049530 PE=4 SV=1 - [B8NSK2_ASPFN]	catalytic activity	membrane	metabolic process	Pf00135;Pf07859	7911782	10
B8N5T6	Probable rhamnogalacturonate lyase B OS=Aspergillus flavus (strain ATCC 200026 / FGSC A1120 / NRRL 3357 / JCM 12722 / SRRC 167) GN=rglB PE=3 SV=1 - [RGLB_ASPFN]	catalytic activity	extracellular	metabolic process		7915052	10
B8N767	Pectinesterase OS=Aspergillus flavus (strain ATCC 200026 / FGSC A1120 / NRRL 3357 / JCM 12722 / SRRC 167) GN=AFLA_020000 PE=3 SV=1 - [B8N767_ASPFN]	catalytic activity		cell organization and biogenesis	Pf01095	7914958	10
B8NSY4	Thioredoxin reductase OS=Aspergillus flavus (strain ATCC 200026 / FGSC A1120 / NRRL 3357 / JCM 12722 / SRRC 167) GN=AFLA_051770 PE=3 SV=1 - [B8NSY4_ASPFN]	antioxidant activity;catalytic activity;nucleotide binding	cytoplasm	metabolic process;response to stimulus	Pf00070;Pf07992	7909172	10
B8NKA3	Probable alpha-N-arabinofuranosidase A OS=Aspergillus flavus (strain ATCC 200026 / FGSC A1120 / NRRL 3357 / JCM 12722 / SRRC 167) GN=abfA PE=3 SV=2 - [ABFA_ASPFN]	catalytic activity	extracellular	metabolic process	Pf06964		10
B8N8M2	Probable endopolygalacturonase I OS=Aspergillus flavus (strain ATCC 200026 / FGSC A1120 / NRRL 3357 / JCM 12722 / SRRC 167) GN=pgaI PE=3 SV=1 - [PGLR1_ASPFN]	catalytic activity	extracellular	metabolic process	Pf00295	7914189	9
B8NUP8	Aspartate-semialdehyde dehydrogenase OS=Aspergillus flavus (strain ATCC 200026 / FGSC A1120 / NRRL 3357 / JCM 12722 / SRRC 167) GN=AFLA_101010 PE=3 SV=1 - [B8NUP8_ASPFN]	catalytic activity;nucleotide binding;protein binding	cytoplasm	metabolic process	Pf01118;Pf02774	7918718	9
B8NH51	Putative uncharacterized protein OS=Aspergillus flavus (strain ATCC 200026 / FGSC A1120 / NRRL 3357 / JCM 12722 / SRRC 167) GN=AFLA_132750 PE=4 SV=1 - [B8NH51_ASPFN]	catalytic activity	membrane	metabolic process	Pf07944	7921392	9
B8NJ69	Isochorismatase family hydrolase, putative OS=Aspergillus flavus (strain ATCC 200026 / FGSC A1120 / NRRL 3357 / JCM 12722 / SRRC 167) GN=AFLA_065010 PE=4 SV=1 - [B8NJ69_ASPFN]	catalytic activity	membrane	metabolic process	Pf00857	7917633	9
B8N1A5	Putative uncharacterized protein OS=Aspergillus flavus (strain ATCC 200026 / FGSC A1120 / NRRL 3357 / JCM 12722 / SRRC 167) GN=AFLA_029700 PE=4 SV=1 - [B8N1A5_ASPFN]	catalytic activity			Pf00557	7917899	9
B8NXS9	Carboxypeptidase Y homolog A OS=Aspergillus flavus (strain ATCC 200026 / FGSC A1120 / NRRL 3357 / JCM 12722 / SRRC 167) GN=cpyA PE=3 SV=1 - [CBPYA_ASPFN]	catalytic activity	cytoplasm;vacuole	metabolic process	Pf00450	7918529	9
B8N9K6	Mao-B, putative OS=Aspergillus flavus (strain ATCC 200026 / FGSC A1120 / NRRL 3357 / JCM 12722 / SRRC 167) GN=AFLA_111520 PE=4 SV=1 - [B8N9K6_ASPFN]	catalytic activity		metabolic process	Pf01593	7915963	9
B8NLT5	Hydroxyacylglutathione hydrolase, putative OS=Aspergillus flavus (strain ATCC 200026 / FGSC A1120 / NRRL 3357 / JCM 12722 / SRRC 167) GN=AFLA_093910 PE=4 SV=1 - [B8NLT5_ASPFN]	catalytic activity;metal ion binding		metabolic process	Pf00753;Pf12706	7916663	8
B8NF67	Mono-and diacylglycerol lipase, putative OS=Aspergillus flavus (strain ATCC 200026 / FGSC A1120 / NRRL 3357 / JCM 12722 / SRRC 167) GN=AFLA_061110 PE=4 SV=1 - [B8NF67_ASPFN]	catalytic activity		metabolic process	Pf01764;Pf03893	7914289	8
B8NQH7	Class III chitinase ChiA1 OS=Aspergillus flavus (strain ATCC 200026 / FGSC A1120 / NRRL 3357 / JCM 12722 / SRRC 167) GN=AFLA_006590 PE=4 SV=1 - [B8NQH7_ASPFN]	catalytic activity		metabolic process	Pf00704	7920422	8
B8N170	Glutamate carboxypeptidase, putative OS=Aspergillus flavus (strain ATCC 200026 / FGSC A1120 / NRRL 3357 / JCM 12722 / SRRC 167) GN=AFLA_028450 PE=4 SV=1 - [B8N170_ASPFN]	catalytic activity	membrane	metabolic process	Pf02225;Pf04253;Pf04389;Pf05450	7910348	8
B8NFF9	Glycosyl hydrolase, family 43, putative OS=Aspergillus flavus (strain ATCC 200026 / FGSC A1120 / NRRL 3357 / JCM 12722 / SRRC 167) GN=AFLA_062930 PE=4 SV=1 - [B8NFF9_ASPFN]	catalytic activity		metabolic process	Pf04616	7920243	8
B8MWV0	FAD binding domain protein OS=Aspergillus flavus (strain ATCC 200026 / FGSC A1120 / NRRL 3357 / JCM 12722 / SRRC 167) GN=AFLA_075370 PE=4 SV=1 - [B8MWV0_ASPFN]	catalytic activity;nucleotide binding		metabolic process	Pf01565	7921200	8
B8NCV3	Triacylglycerol lipase (LipA), putative OS=Aspergillus flavus (strain ATCC 200026 / FGSC A1120 / NRRL 3357 / JCM 12722 / SRRC 167) GN=AFLA_041880 PE=4 SV=1 - [B8NCV3_ASPFN]	catalytic activity		metabolic process	Pf00135;Pf07859	7922021	8
B8NX10	Probable pectate lyase E OS=Aspergillus flavus (strain ATCC 200026 / FGSC A1120 / NRRL 3357 / JCM 12722 / SRRC 167) GN=plyE PE=3 SV=1 - [PLYE_ASPFN]	catalytic activity	extracellular	metabolic process	Pf03211	7918450	7
B8N2Y6	Glyceraldehyde-3-phosphate dehydrogenase OS=Aspergillus flavus (strain ATCC 200026 / FGSC A1120 / NRRL 3357 / JCM 12722 / SRRC 167) GN=AFLA_025100 PE=3 SV=1 - [B8N2Y6_ASPFN]	catalytic activity;nucleotide binding		metabolic process	Pf00044;Pf02800	7909200	7
B8NNE1	Glucose-methanol-choline (Gmc) oxidoreductase, putative OS=Aspergillus flavus (strain ATCC 200026 / FGSC A1120 / NRRL 3357 / JCM 12722 / SRRC 167) GN=AFLA_127520 PE=3 SV=1 - [B8NNE1_ASPFN]	catalytic activity;nucleotide binding		metabolic process	Pf00732;Pf05199	7915464	7
B8N7M6	Putative uncharacterized protein OS=Aspergillus flavus (strain ATCC 200026 / FGSC A1120 / NRRL 3357 / JCM 12722 / SRRC 167) GN=AFLA_104690 PE=4 SV=1 - [B8N7M6_ASPFN]	catalytic activity	membrane	metabolic process	Pf04685;Pf05592	7912242	7
B8NEP7	Sphingomyelin phosphodiesterase, putative OS=Aspergillus flavus (strain ATCC 200026 / FGSC A1120 / NRRL 3357 / JCM 12722 / SRRC 167) GN=AFLA_062450 PE=4 SV=1 - [B8NEP7_ASPFN]	catalytic activity				7910034	7
B8NQF4	Putative uncharacterized protein OS=Aspergillus flavus (strain ATCC 200026 / FGSC A1120 / NRRL 3357 / JCM 12722 / SRRC 167) GN=AFLA_006340 PE=3 SV=1 - [B8NQF4_ASPFN]	catalytic activity	membrane	metabolic process	Pf00704	7913292	7
B8NM71	Gamma glutamyl transpeptidase, putative OS=Aspergillus flavus (strain ATCC 200026 / FGSC A1120 / NRRL 3357 / JCM 12722 / SRRC 167) GN=AFLA_095030 PE=4 SV=1 - [B8NM71_ASPFN]	catalytic activity	membrane	metabolic process	Pf01019	7917916	6
B8NIP3	1,3-beta-glucanosyltransferase Bgt1 OS=Aspergillus flavus (strain ATCC 200026 / FGSC A1120 / NRRL 3357 / JCM 12722 / SRRC 167) GN=AFLA_068300 PE=3 SV=1 - [B8NIP3_ASPFN]	catalytic activity		metabolic process	Pf00332;Pf10061	7921588	6
B8NL39	Putative uncharacterized protein OS=Aspergillus flavus (strain ATCC 200026 / FGSC A1120 / NRRL 3357 / JCM 12722 / SRRC 167) GN=AFLA_096230 PE=4 SV=1 - [B8NL39_ASPFN]	catalytic activity		metabolic process	Pf00657	7920531	6
B8N2U8	Putative uncharacterized protein OS=Aspergillus flavus (strain ATCC 200026 / FGSC A1120 / NRRL 3357 / JCM 12722 / SRRC 167) GN=AFLA_023820 PE=4 SV=1 - [B8N2U8_ASPFN]	catalytic activity	membrane	metabolic process		7915841	6
B8NA31	Acid sphingomyelinase, putative OS=Aspergillus flavus (strain ATCC 200026 / FGSC A1120 / NRRL 3357 / JCM 12722 / SRRC 167) GN=AFLA_113270 PE=4 SV=1 - [B8NA31_ASPFN]	catalytic activity	membrane	metabolic process	Pf00149	7921227	6
B8N4G3	Lactoylglutathione lyase OS=Aspergillus flavus (strain ATCC 200026 / FGSC A1120 / NRRL 3357 / JCM 12722 / SRRC 167) GN=AFLA_036660 PE=4 SV=1 - [B8N4G3_ASPFN]	catalytic activity;metal ion binding	cytoplasm;nucleus	metabolic process	Pf00903;Pf12681	7913814	6
B8NCL9	Esterase, putative OS=Aspergillus flavus (strain ATCC 200026 / FGSC A1120 / NRRL 3357 / JCM 12722 / SRRC 167) GN=AFLA_039260 PE=4 SV=1 - [B8NCL9_ASPFN]	catalytic activity		metabolic process	Pf07859;Pf10340	7911418	6
B8NNP3	1,3-beta-glucanosyltransferase, putative OS=Aspergillus flavus (strain ATCC 200026 / FGSC A1120 / NRRL 3357 / JCM 12722 / SRRC 167) GN=AFLA_129440 PE=4 SV=1 - [B8NNP3_ASPFN]	catalytic activity		metabolic process	Pf02836;Pf03198;Pf07983	7911549	6
B8NI45	Putative uncharacterized protein OS=Aspergillus flavus (strain ATCC 200026 / FGSC A1120 / NRRL 3357 / JCM 12722 / SRRC 167) GN=AFLA_064500 PE=4 SV=1 - [B8NI45_ASPFN]	catalytic activity	membrane	metabolic process	Pf06888;Pf07992	7917582	6
B8N681	Tyrosinase, putative OS=Aspergillus flavus (strain ATCC 200026 / FGSC A1120 / NRRL 3357 / JCM 12722 / SRRC 167) GN=AFLA_018450 PE=4 SV=1 - [B8N681_ASPFN]	catalytic activity;metal ion binding		metabolic process	Pf00264	7911524	5
B8NX50	Arylsulfatase, putative OS=Aspergillus flavus (strain ATCC 200026 / FGSC A1120 / NRRL 3357 / JCM 12722 / SRRC 167) GN=AFLA_122380 PE=4 SV=1 - [B8NX50_ASPFN]	catalytic activity		metabolic process	Pf00884;Pf01663;Pf02995	7911229	5
B8N495	Glucose-methanol-choline (Gmc) oxidoreductase, putative OS=Aspergillus flavus (strain ATCC 200026 / FGSC A1120 / NRRL 3357 / JCM 12722 / SRRC 167) GN=AFLA_035080 PE=3 SV=1 - [B8N495_ASPFN]	catalytic activity;nucleotide binding		metabolic process	Pf00732;Pf05199;Pf05834	7918182	5
B8NPV9	Endonuclease/exonuclease/phosphatase family protein OS=Aspergillus flavus (strain ATCC 200026 / FGSC A1120 / NRRL 3357 / JCM 12722 / SRRC 167) GN=AFLA_002620 PE=4 SV=1 - [B8NPV9_ASPFN]	catalytic activity			Pf03372	7919785	5
B8N320	Alpha-L-rhamnosidase A, putative OS=Aspergillus flavus (strain ATCC 200026 / FGSC A1120 / NRRL 3357 / JCM 12722 / SRRC 167) GN=AFLA_025440 PE=4 SV=1 - [B8N320_ASPFN]	catalytic activity	membrane	metabolic process	Pf05592;Pf06202	7909234	5
B8NIJ9	Tyrosinase, putative OS=Aspergillus flavus (strain ATCC 200026 / FGSC A1120 / NRRL 3357 / JCM 12722 / SRRC 167) GN=AFLA_067860 PE=4 SV=1 - [B8NIJ9_ASPFN]	catalytic activity;metal ion binding		metabolic process	Pf00264	7921544	5
B8N5F3	Endoglycoceramidase, putative OS=Aspergillus flavus (strain ATCC 200026 / FGSC A1120 / NRRL 3357 / JCM 12722 / SRRC 167) GN=AFLA_012960 PE=4 SV=1 - [B8N5F3_ASPFN]	catalytic activity	membrane	metabolic process	Pf00150;Pf02449	7911056	5
B8N6K9	Cell wall biogenesis protein/glutathione transferase (Gto1), putative OS=Aspergillus flavus (strain ATCC 200026 / FGSC A1120 / NRRL 3357 / JCM 12722 / SRRC 167) GN=AFLA_015220 PE=4 SV=1 - [B8N6K9_ASPFN]	catalytic activity		cell organization and biogenesis		7916435	5
B8NGS0	Extracellular triacylglycerol lipase, putative OS=Aspergillus flavus (strain ATCC 200026 / FGSC A1120 / NRRL 3357 / JCM 12722 / SRRC 167) GN=AFLA_137880 PE=4 SV=1 - [B8NGS0_ASPFN]	catalytic activity	membrane	metabolic process	Pf01764	7915519	5
B8NQ44	Phosphatidylserine decarboxylase family protein OS=Aspergillus flavus (strain ATCC 200026 / FGSC A1120 / NRRL 3357 / JCM 12722 / SRRC 167) GN=AFLA_004350 PE=4 SV=1 - [B8NQ44_ASPFN]	catalytic activity	membrane	metabolic process	Pf02666;Pf12588	7910600	5
B8NQP0	Putative uncharacterized protein OS=Aspergillus flavus (strain ATCC 200026 / FGSC A1120 / NRRL 3357 / JCM 12722 / SRRC 167) GN=AFLA_001840 PE=4 SV=1 - [B8NQP0_ASPFN]	catalytic activity			Pf00561;Pf04408;Pf08386	7916065	5
B8N1K0	Dihydrodipicolinate synthetase family protein OS=Aspergillus flavus (strain ATCC 200026 / FGSC A1120 / NRRL 3357 / JCM 12722 / SRRC 167) GN=AFLA_030650 PE=4 SV=1 - [B8N1K0_ASPFN]	catalytic activity		metabolic process	Pf00701	7921632	5
B8N7S7	Probable endo-1,3(4)-beta-glucanase AFLA_105200 OS=Aspergillus flavus (strain ATCC 200026 / FGSC A1120 / NRRL 3357 / JCM 12722 / SRRC 167) GN=AFLA_105200 PE=3 SV=1 - [EGLX_ASPFN]	catalytic activity	membrane	metabolic process	Pf00722	7922059	5
B8NP78	Probable beta-mannosidase A OS=Aspergillus flavus (strain ATCC 200026 / FGSC A1120 / NRRL 3357 / JCM 12722 / SRRC 167) GN=mndA PE=3 SV=1 - [MANBA_ASPFN]	catalytic activity	extracellular	metabolic process	Pf00703	7921726	5
B8MWN3	Putative uncharacterized protein OS=Aspergillus flavus (strain ATCC 200026 / FGSC A1120 / NRRL 3357 / JCM 12722 / SRRC 167) GN=AFLA_074910 PE=4 SV=1 - [B8MWN3_ASPFN]	catalytic activity		metabolic process		7921154	5
B8N0Y3	Iron superoxide dismutase A, putative OS=Aspergillus flavus (strain ATCC 200026 / FGSC A1120 / NRRL 3357 / JCM 12722 / SRRC 167) GN=AFLA_027580 PE=4 SV=1 - [B8N0Y3_ASPFN]	antioxidant activity;catalytic activity;metal ion binding		metabolic process	Pf00081;Pf02777	7910261	5
B8NH53	Lysosomal protective protein, putative OS=Aspergillus flavus (strain ATCC 200026 / FGSC A1120 / NRRL 3357 / JCM 12722 / SRRC 167) GN=AFLA_132770 PE=4 SV=1 - [B8NH53_ASPFN]	catalytic activity		metabolic process	Pf00450	7921394	4
B8MZ75	3-isopropylmalate dehydrogenase OS=Aspergillus flavus (strain ATCC 200026 / FGSC A1120 / NRRL 3357 / JCM 12722 / SRRC 167) GN=AFLA_083640 PE=3 SV=1 - [B8MZ75_ASPFN]	catalytic activity;metal ion binding;nucleotide binding	cytoplasm	metabolic process	Pf00180	7910725	4
B8NRN7	Beta-glucosidase, putative OS=Aspergillus flavus (strain ATCC 200026 / FGSC A1120 / NRRL 3357 / JCM 12722 / SRRC 167) GN=AFLA_049420 PE=4 SV=1 - [B8NRN7_ASPFN]	catalytic activity	membrane	metabolic process	Pf00933;Pf01915	7920152	4
B8N0I7	Amidase, putative OS=Aspergillus flavus (strain ATCC 200026 / FGSC A1120 / NRRL 3357 / JCM 12722 / SRRC 167) GN=AFLA_024300 PE=4 SV=1 - [B8N0I7_ASPFN]	catalytic activity	membrane		Pf01425	7916862	4
B8NPW1	Exo-polygalacturonase, putative OS=Aspergillus flavus (strain ATCC 200026 / FGSC A1120 / NRRL 3357 / JCM 12722 / SRRC 167) GN=AFLA_002640 PE=4 SV=1 - [B8NPW1_ASPFN]	catalytic activity	extracellular	metabolic process	Pf00295	7919787	4
B8NF17	Arginase, putative OS=Aspergillus flavus (strain ATCC 200026 / FGSC A1120 / NRRL 3357 / JCM 12722 / SRRC 167) GN=AFLA_058810 PE=3 SV=1 - [B8NF17_ASPFN]	catalytic activity;metal ion binding	membrane		Pf00491	7914905	4
B8NYA4	Lysosomal protective protein, putative OS=Aspergillus flavus (strain ATCC 200026 / FGSC A1120 / NRRL 3357 / JCM 12722 / SRRC 167) GN=AFLA_010740 PE=4 SV=1 - [B8NYA4_ASPFN]	catalytic activity		metabolic process	Pf00450	7918304	4
B8MZ53	Non-hemolytic phospholipase C, putative OS=Aspergillus flavus (strain ATCC 200026 / FGSC A1120 / NRRL 3357 / JCM 12722 / SRRC 167) GN=AFLA_083420 PE=4 SV=1 - [B8MZ53_ASPFN]	catalytic activity			Pf04185	7916339	4
B8NX75	Cytidine deaminase, putative OS=Aspergillus flavus (strain ATCC 200026 / FGSC A1120 / NRRL 3357 / JCM 12722 / SRRC 167) GN=AFLA_122630 PE=4 SV=1 - [B8NX75_ASPFN]	catalytic activity;metal ion binding		metabolic process	Pf00383	7911254	4
B8N2Q1	Beta-glucosidase, putative OS=Aspergillus flavus (strain ATCC 200026 / FGSC A1120 / NRRL 3357 / JCM 12722 / SRRC 167) GN=AFLA_023350 PE=4 SV=1 - [B8N2Q1_ASPFN]	catalytic activity		metabolic process	Pf00933;Pf01915	7917733	4
B8NCR4	Putative uncharacterized protein OS=Aspergillus flavus (strain ATCC 200026 / FGSC A1120 / NRRL 3357 / JCM 12722 / SRRC 167) GN=AFLA_041490 PE=4 SV=1 - [B8NCR4_ASPFN]	catalytic activity	membrane	metabolic process		7921982	4
B8NE08	Ribosome biogenesis ABC transporter Arb1, putative OS=Aspergillus flavus (strain ATCC 200026 / FGSC A1120 / NRRL 3357 / JCM 12722 / SRRC 167) GN=AFLA_057390 PE=3 SV=1 - [B8NE08_ASPFN]	catalytic activity;nucleotide binding	cytoplasm;nucleus;ribosome	metabolic process;transport	Pf00005;Pf03193;Pf12848	7915730	4
B8NE94	Putative uncharacterized protein OS=Aspergillus flavus (strain ATCC 200026 / FGSC A1120 / NRRL 3357 / JCM 12722 / SRRC 167) GN=AFLA_060030 PE=4 SV=1 - [B8NE94_ASPFN]	catalytic activity	membrane	metabolic process	Pf11912	7912687	4
B8N584	C-24(28) sterol reductase OS=Aspergillus flavus (strain ATCC 200026 / FGSC A1120 / NRRL 3357 / JCM 12722 / SRRC 167) GN=AFLA_022120 PE=4 SV=1 - [B8N584_ASPFN]	catalytic activity	membrane	metabolic process	Pf01222;Pf01738	7916947	4
B8NWT6	L-amino acid oxidase LaoA OS=Aspergillus flavus (strain ATCC 200026 / FGSC A1120 / NRRL 3357 / JCM 12722 / SRRC 167) GN=AFLA_121230 PE=4 SV=1 - [B8NWT6_ASPFN]	catalytic activity	membrane	metabolic process	Pf01593	7909015	4
B8N342	Rhamnogalacturonan acetylesterase, putative OS=Aspergillus flavus (strain ATCC 200026 / FGSC A1120 / NRRL 3357 / JCM 12722 / SRRC 167) GN=AFLA_025660 PE=4 SV=1 - [B8N342_ASPFN]	catalytic activity		metabolic process	Pf00657	7909256	4
B8NDL1	Probable arabinan endo-1,5-alpha-L-arabinosidase A OS=Aspergillus flavus (strain ATCC 200026 / FGSC A1120 / NRRL 3357 / JCM 12722 / SRRC 167) GN=abnA PE=3 SV=1 - [ABNA_ASPFN]	catalytic activity	extracellular	metabolic process	Pf04616	7909576	4
B8MWY2	Periplasmic beta-glucosidase, putative OS=Aspergillus flavus (strain ATCC 200026 / FGSC A1120 / NRRL 3357 / JCM 12722 / SRRC 167) GN=AFLA_075690 PE=4 SV=1 - [B8MWY2_ASPFN]	catalytic activity	membrane	metabolic process	Pf00933;Pf01915	7914048	3
B8N2Z3	A-pheromone processing metallopeptidase Ste23 OS=Aspergillus flavus (strain ATCC 200026 / FGSC A1120 / NRRL 3357 / JCM 12722 / SRRC 167) GN=AFLA_025170 PE=3 SV=1 - [B8N2Z3_ASPFN]	catalytic activity;metal ion binding	membrane	metabolic process	Pf00675;Pf05193	7909207	3
B8NNC1	Riboflavin synthase, alpha subunit OS=Aspergillus flavus (strain ATCC 200026 / FGSC A1120 / NRRL 3357 / JCM 12722 / SRRC 167) GN=AFLA_127320 PE=4 SV=1 - [B8NNC1_ASPFN]	catalytic activity		metabolic process	Pf00677	7915444	3
B8NJF6	Oxidoreductase, FAD-binding, putative OS=Aspergillus flavus (strain ATCC 200026 / FGSC A1120 / NRRL 3357 / JCM 12722 / SRRC 167) GN=AFLA_066770 PE=4 SV=1 - [B8NJF6_ASPFN]	catalytic activity;nucleotide binding		metabolic process	Pf01565	7921104	3
B8NLP8	Alkaline phosphatase OS=Aspergillus flavus (strain ATCC 200026 / FGSC A1120 / NRRL 3357 / JCM 12722 / SRRC 167) GN=AFLA_092640 PE=3 SV=1 - [B8NLP8_ASPFN]	catalytic activity		metabolic process	Pf00245	7913629	3
B8MWB7	ABC transporter (Adp1), putative OS=Aspergillus flavus (strain ATCC 200026 / FGSC A1120 / NRRL 3357 / JCM 12722 / SRRC 167) GN=AFLA_088070 PE=4 SV=1 - [B8MWB7_ASPFN]	catalytic activity;nucleotide binding;protein binding	membrane	metabolic process	Pf00005;Pf01061	7917287	3
B8NDN7	Putative uncharacterized protein OS=Aspergillus flavus (strain ATCC 200026 / FGSC A1120 / NRRL 3357 / JCM 12722 / SRRC 167) GN=AFLA_059760 PE=4 SV=1 - [B8NDN7_ASPFN]	catalytic activity			Pf00328	7912660	3
B8N504	Putative uncharacterized protein OS=Aspergillus flavus (strain ATCC 200026 / FGSC A1120 / NRRL 3357 / JCM 12722 / SRRC 167) GN=AFLA_020420 PE=4 SV=1 - [B8N504_ASPFN]	catalytic activity;metal ion binding		metabolic process	Pf00775	7915081	3
B8NA36	Glutamate dehydrogenase OS=Aspergillus flavus (strain ATCC 200026 / FGSC A1120 / NRRL 3357 / JCM 12722 / SRRC 167) GN=AFLA_113320 PE=3 SV=1 - [B8NA36_ASPFN]	catalytic activity;nucleotide binding	cytoplasm;mitochondrion;nucleus	metabolic process	Pf00208;Pf02812	7921232	3
B8NMF2	D-aminopeptidase, putative OS=Aspergillus flavus (strain ATCC 200026 / FGSC A1120 / NRRL 3357 / JCM 12722 / SRRC 167) GN=AFLA_123880 PE=4 SV=1 - [B8NMF2_ASPFN]	catalytic activity		metabolic process	Pf03576	7909615	3
B8NXT6	Endo-1,4-beta-xylanase, putative OS=Aspergillus flavus (strain ATCC 200026 / FGSC A1120 / NRRL 3357 / JCM 12722 / SRRC 167) GN=AFLA_009060 PE=3 SV=1 - [B8NXT6_ASPFN]	catalytic activity	extracellular;membrane	metabolic process	Pf00331;Pf00734	7918536	3
B8NG70	3-isopropylmalate dehydratase OS=Aspergillus flavus (strain ATCC 200026 / FGSC A1120 / NRRL 3357 / JCM 12722 / SRRC 167) GN=AFLA_134090 PE=3 SV=1 - [B8NG70_ASPFN]	catalytic activity	cytoplasm;cytosol	metabolic process	Pf00330;Pf00694	7911034	3
B8MY92	DUTPase (Dut), putative OS=Aspergillus flavus (strain ATCC 200026 / FGSC A1120 / NRRL 3357 / JCM 12722 / SRRC 167) GN=AFLA_080290 PE=4 SV=1 - [B8MY92_ASPFN]	catalytic activity		metabolic process	Pf00692	7922266	3
B8NKU8	2-amino-3-carboxymuconate-6-semialdehyde decarboxylase, putative OS=Aspergillus flavus (strain ATCC 200026 / FGSC A1120 / NRRL 3357 / JCM 12722 / SRRC 167) GN=AFLA_093520 PE=4 SV=1 - [B8NKU8_ASPFN]	catalytic activity	membrane	metabolic process	Pf04909	7916624	3
B8N2R4	Alpha-amylase, putative OS=Aspergillus flavus (strain ATCC 200026 / FGSC A1120 / NRRL 3357 / JCM 12722 / SRRC 167) GN=AFLA_023480 PE=4 SV=1 - [B8N2R4_ASPFN]	catalytic activity;metal ion binding		metabolic process	Pf00128;Pf09260	7915807	3
B8NLU3	Arylsulfatase, putative OS=Aspergillus flavus (strain ATCC 200026 / FGSC A1120 / NRRL 3357 / JCM 12722 / SRRC 167) GN=AFLA_093990 PE=4 SV=1 - [B8NLU3_ASPFN]	catalytic activity		metabolic process	Pf00884	7916671	3
B8NVB6	Endo xylanase, putative OS=Aspergillus flavus (strain ATCC 200026 / FGSC A1120 / NRRL 3357 / JCM 12722 / SRRC 167) GN=AFLA_116030 PE=4 SV=1 - [B8NVB6_ASPFN]	catalytic activity	membrane	metabolic process	Pf04616	7918017	3
B8N5Q5	Aminopeptidase, putative OS=Aspergillus flavus (strain ATCC 200026 / FGSC A1120 / NRRL 3357 / JCM 12722 / SRRC 167) GN=AFLA_013980 PE=4 SV=1 - [B8N5Q5_ASPFN]	catalytic activity	cytoplasm;membrane;vacuole	metabolic process	Pf02225;Pf04389	7915021	3
B8NWV7	Fumarylacetoacetate hydrolase, putative OS=Aspergillus flavus (strain ATCC 200026 / FGSC A1120 / NRRL 3357 / JCM 12722 / SRRC 167) GN=AFLA_121440 PE=4 SV=1 - [B8NWV7_ASPFN]	catalytic activity		metabolic process	Pf01557	7918397	3
B8NIX4	Probable alpha-N-arabinofuranosidase C OS=Aspergillus flavus (strain ATCC 200026 / FGSC A1120 / NRRL 3357 / JCM 12722 / SRRC 167) GN=abfC PE=3 SV=1 - [ABFC_ASPFN]	catalytic activity	extracellular;membrane	metabolic process	Pf06964	7914167	2
B8NLC2	Alpha,alpha-trehalose glucohydrolase TreA/Ath1 OS=Aspergillus flavus (strain ATCC 200026 / FGSC A1120 / NRRL 3357 / JCM 12722 / SRRC 167) GN=AFLA_090490 PE=4 SV=1 - [B8NLC2_ASPFN]	catalytic activity	membrane	metabolic process	Pf03632;Pf03633;Pf03636	7917048	2
B8NN32	Pectin lyase, putative OS=Aspergillus flavus (strain ATCC 200026 / FGSC A1120 / NRRL 3357 / JCM 12722 / SRRC 167) GN=AFLA_124660 PE=4 SV=1 - [B8NN32_ASPFN]	catalytic activity			Pf00544	7919050	2
B8MXQ5	Fumarate reductase Osm1, putative OS=Aspergillus flavus (strain ATCC 200026 / FGSC A1120 / NRRL 3357 / JCM 12722 / SRRC 167) GN=AFLA_078420 PE=4 SV=1 - [B8MXQ5_ASPFN]	catalytic activity		metabolic process	Pf00173;Pf00890	7919477	2
B8NE30	Amine oxidase OS=Aspergillus flavus (strain ATCC 200026 / FGSC A1120 / NRRL 3357 / JCM 12722 / SRRC 167) GN=AFLA_057610 PE=3 SV=1 - [B8NE30_ASPFN]	catalytic activity;metal ion binding		metabolic process	Pf01179;Pf02727;Pf02728	7915752	2
B8MYP9	Branched-chain amino acid aminotransferase OS=Aspergillus flavus (strain ATCC 200026 / FGSC A1120 / NRRL 3357 / JCM 12722 / SRRC 167) GN=AFLA_081880 PE=3 SV=1 - [B8MYP9_ASPFN]	catalytic activity		metabolic process	Pf01063	7909988	2
B8NX51	Extracellular lipase, putative OS=Aspergillus flavus (strain ATCC 200026 / FGSC A1120 / NRRL 3357 / JCM 12722 / SRRC 167) GN=AFLA_122390 PE=4 SV=1 - [B8NX51_ASPFN]	catalytic activity	membrane	metabolic process	Pf00135;Pf00326;Pf07859	7911230	2
B8NAS9	Peptidyl-prolyl cis-trans isomerase Cpr7, putative OS=Aspergillus flavus (strain ATCC 200026 / FGSC A1120 / NRRL 3357 / JCM 12722 / SRRC 167) GN=AFLA_043040 PE=4 SV=1 - [B8NAS9_ASPFN]	catalytic activity;protein binding	cytoplasm	metabolic process	Pf00160	7913078	2
B8NFR0	Mitochondrial inner membrane AAA protease Yta12, putative OS=Aspergillus flavus (strain ATCC 200026 / FGSC A1120 / NRRL 3357 / JCM 12722 / SRRC 167) GN=AFLA_133390 PE=3 SV=1 - [B8NFR0_ASPFN]	catalytic activity;metal ion binding;nucleotide binding	membrane	metabolic process;response to stimulus	Pf00004;Pf01434;Pf05496;Pf06068;Pf06480;Pf07724;Pf07728	7921456	2
B8NPA4	Probable feruloyl esterase B-1 OS=Aspergillus flavus (strain ATCC 200026 / FGSC A1120 / NRRL 3357 / JCM 12722 / SRRC 167) GN=faeB-1 PE=3 SV=1 - [FAEB1_ASPFN]	catalytic activity	extracellular	metabolic process	Pf03231;Pf07519	7921752	2
B8NTI4	Probable D-xylulose kinase A OS=Aspergillus flavus (strain ATCC 200026 / FGSC A1120 / NRRL 3357 / JCM 12722 / SRRC 167) GN=xkiA PE=2 SV=1 - [XKS1_ASPFN]	catalytic activity;nucleotide binding	cytoplasm;membrane	metabolic process	Pf00370;Pf02782	7910699	2
B8NLV2	Kinesin family protein OS=Aspergillus flavus (strain ATCC 200026 / FGSC A1120 / NRRL 3357 / JCM 12722 / SRRC 167) GN=AFLA_094080 PE=3 SV=1 - [B8NLV2_ASPFN]	catalytic activity;motor activity;nucleotide binding;protein binding	cytoskeleton	cellular component movement	Pf00225	7916680	2
B8N211	Mitochondrial aconitate hydratase, putative OS=Aspergillus flavus (strain ATCC 200026 / FGSC A1120 / NRRL 3357 / JCM 12722 / SRRC 167) GN=AFLA_034050 PE=4 SV=1 - [B8N211_ASPFN]	catalytic activity;DNA binding	cytoplasm;cytosol;membrane;mitochondrion;organelle lumen	cell organization and biogenesis;metabolic process	Pf00330;Pf00694	7917090	2
B8NN93	Tyrosinase OS=Aspergillus flavus (strain ATCC 200026 / FGSC A1120 / NRRL 3357 / JCM 12722 / SRRC 167) GN=AFLA_125270 PE=4 SV=1 - [B8NN93_ASPFN]	catalytic activity;metal ion binding	membrane	metabolic process	Pf00264	7921875	2
B8NB03	Lysophospholipase A, putative OS=Aspergillus flavus (strain ATCC 200026 / FGSC A1120 / NRRL 3357 / JCM 12722 / SRRC 167) GN=AFLA_043780 PE=4 SV=1 - [B8NB03_ASPFN]	catalytic activity	membrane	metabolic process	Pf00657	7916136	2
B8NJ54	Nuclease S1, putative OS=Aspergillus flavus (strain ATCC 200026 / FGSC A1120 / NRRL 3357 / JCM 12722 / SRRC 167) GN=AFLA_064860 PE=4 SV=1 - [B8NJ54_ASPFN]	catalytic activity		metabolic process	Pf02265	7917618	2
B8MYJ6	Glycogen debranching enzyme Gdb1, putative OS=Aspergillus flavus (strain ATCC 200026 / FGSC A1120 / NRRL 3357 / JCM 12722 / SRRC 167) GN=AFLA_081340 PE=4 SV=1 - [B8MYJ6_ASPFN]	catalytic activity	cytoplasm;membrane	metabolic process	Pf06202	7909935	2
B8NRE7	Aminopeptidase, putative OS=Aspergillus flavus (strain ATCC 200026 / FGSC A1120 / NRRL 3357 / JCM 12722 / SRRC 167) GN=AFLA_007140 PE=4 SV=1 - [B8NRE7_ASPFN]	catalytic activity;metal ion binding		metabolic process	Pf01433	7920476	2
B8NX24	Bifunctional catalase-peroxidase Cat2 OS=Aspergillus flavus (strain ATCC 200026 / FGSC A1120 / NRRL 3357 / JCM 12722 / SRRC 167) GN=AFLA_122110 PE=3 SV=1 - [B8NX24_ASPFN]	antioxidant activity;catalytic activity		metabolic process;response to stimulus	Pf00141	7918464	2
B8NGP3	Ribosome biogenesis protein (Bms1), putative OS=Aspergillus flavus (strain ATCC 200026 / FGSC A1120 / NRRL 3357 / JCM 12722 / SRRC 167) GN=AFLA_136700 PE=4 SV=1 - [B8NGP3_ASPFN]	catalytic activity;nucleotide binding;RNA binding	cytoplasm;mitochondrion;nucleus	cell organization and biogenesis;metabolic process	Pf00009;Pf03205;Pf03266;Pf04950;Pf05729;Pf08142	7909035	2
B8N419	Superoxide dismutase OS=Aspergillus flavus (strain ATCC 200026 / FGSC A1120 / NRRL 3357 / JCM 12722 / SRRC 167) GN=AFLA_033420 PE=3 SV=1 - [B8N419_ASPFN]	antioxidant activity;catalytic activity;metal ion binding		metabolic process	Pf00081;Pf02777	7910190	2
B8N9V1	Cobalamin-independent methionine synthase MetH/D OS=Aspergillus flavus (strain ATCC 200026 / FGSC A1120 / NRRL 3357 / JCM 12722 / SRRC 167) GN=AFLA_112470 PE=3 SV=1 - [B8N9V1_ASPFN]	catalytic activity;metal ion binding	cytoplasm	metabolic process	Pf01717;Pf08267	7912748	2
B8NIV0	Kynurenine formamidase OS=Aspergillus flavus (strain ATCC 200026 / FGSC A1120 / NRRL 3357 / JCM 12722 / SRRC 167) GN=AFLA_069780 PE=3 SV=1 - [B8NIV0_ASPFN]	catalytic activity	membrane	metabolic process		7914143	2
B8N4C0	Translation release factor eRF3, putative OS=Aspergillus flavus (strain ATCC 200026 / FGSC A1120 / NRRL 3357 / JCM 12722 / SRRC 167) GN=AFLA_035330 PE=4 SV=1 - [B8N4C0_ASPFN]	catalytic activity;nucleotide binding;RNA binding		cell organization and biogenesis;metabolic process	Pf00009;Pf03143;Pf03144	7918207	2
B8NAF4	Liver carboxylesterase, putative OS=Aspergillus flavus (strain ATCC 200026 / FGSC A1120 / NRRL 3357 / JCM 12722 / SRRC 167) GN=AFLA_039990 PE=4 SV=1 - [B8NAF4_ASPFN]	catalytic activity		metabolic process	Pf00135;Pf00326;Pf07859	7913907	2
B8NMM8	Endoglucanase-1, putative OS=Aspergillus flavus (strain ATCC 200026 / FGSC A1120 / NRRL 3357 / JCM 12722 / SRRC 167) GN=AFLA_126410 PE=4 SV=1 - [B8NMM8_ASPFN]	catalytic activity		metabolic process	Pf01670	7910119	2
B8NN40	Beta-galactosidase, putative OS=Aspergillus flavus (strain ATCC 200026 / FGSC A1120 / NRRL 3357 / JCM 12722 / SRRC 167) GN=AFLA_124740 PE=4 SV=1 - [B8NN40_ASPFN]	catalytic activity	membrane	metabolic process	Pf00703;Pf02836;Pf02837	7919058	2
B8NYT7	Histidinol-phosphatase OS=Aspergillus flavus (strain ATCC 200026 / FGSC A1120 / NRRL 3357 / JCM 12722 / SRRC 167) GN=AFLA_114490 PE=4 SV=1 - [B8NYT7_ASPFN]	catalytic activity		metabolic process	Pf02811	7909447	2
B8NBS5	Carboxylesterase, putative OS=Aspergillus flavus (strain ATCC 200026 / FGSC A1120 / NRRL 3357 / JCM 12722 / SRRC 167) GN=AFLA_046500 PE=4 SV=1 - [B8NBS5_ASPFN]	catalytic activity	membrane	metabolic process	Pf00135;Pf07859	7914543	2
B8NJZ7	Probable pectate lyase F OS=Aspergillus flavus (strain ATCC 200026 / FGSC A1120 / NRRL 3357 / JCM 12722 / SRRC 167) GN=plyF PE=3 SV=2 - [PLYF_ASPFN]	catalytic activity	extracellular	metabolic process	Pf03211		2
B8NM00	Peptidyl-prolyl cis-trans isomerase OS=Aspergillus flavus (strain ATCC 200026 / FGSC A1120 / NRRL 3357 / JCM 12722 / SRRC 167) GN=AFLA_094560 PE=3 SV=1 - [B8NM00_ASPFN]	catalytic activity	chromosome;cytoplasm;mitochondrion;nucleus;organelle lumen	cell death;cell differentiation;cell organization and biogenesis;metabolic process;regulation of biological process;reproduction	Pf00160	7919548	2
B8NVI7	Aspergillopepsin, putative OS=Aspergillus flavus (strain ATCC 200026 / FGSC A1120 / NRRL 3357 / JCM 12722 / SRRC 167) GN=AFLA_116740 PE=4 SV=1 - [B8NVI7_ASPFN]	catalytic activity		metabolic process	Pf01828	7909287	2
B8N649	Alpha/beta fold family hydrolase, putative OS=Aspergillus flavus (strain ATCC 200026 / FGSC A1120 / NRRL 3357 / JCM 12722 / SRRC 167) GN=AFLA_016330 PE=4 SV=1 - [B8N649_ASPFN]	catalytic activity		metabolic process	Pf00561;Pf02230;Pf12146;Pf12695;Pf12697	7915339	2
B8N1I5	PHD transcription factor, putative OS=Aspergillus flavus (strain ATCC 200026 / FGSC A1120 / NRRL 3357 / JCM 12722 / SRRC 167) GN=AFLA_030500 PE=4 SV=1 - [B8N1I5_ASPFN]	catalytic activity;metal ion binding;protein binding			Pf00628;Pf01636	7919416	1
B8NLF4	Serine/threonine protein kinase, putative OS=Aspergillus flavus (strain ATCC 200026 / FGSC A1120 / NRRL 3357 / JCM 12722 / SRRC 167) GN=AFLA_090810 PE=4 SV=1 - [B8NLF4_ASPFN]	catalytic activity;nucleotide binding		metabolic process	Pf00069	7917241	1
B8N2T3	Monooxygenase, putative OS=Aspergillus flavus (strain ATCC 200026 / FGSC A1120 / NRRL 3357 / JCM 12722 / SRRC 167) GN=AFLA_023670 PE=4 SV=1 - [B8N2T3_ASPFN]	catalytic activity	membrane	metabolic process	Pf01494;Pf01946;Pf05834;Pf07992	7915826	1
B8NLY9	Aspartic protease pep1 OS=Aspergillus flavus (strain ATCC 200026 / FGSC A1120 / NRRL 3357 / JCM 12722 / SRRC 167) GN=pep1 PE=3 SV=1 - [PEPA_ASPFN]	catalytic activity	extracellular	metabolic process	Pf00026	7919537	1
B8MX68	Putative uncharacterized protein OS=Aspergillus flavus (strain ATCC 200026 / FGSC A1120 / NRRL 3357 / JCM 12722 / SRRC 167) GN=AFLA_076550 PE=4 SV=1 - [B8MX68_ASPFN]	catalytic activity		metabolic process	Pf00150	7916550	1
B8NWI9	Nitroreductase family protein, putative OS=Aspergillus flavus (strain ATCC 200026 / FGSC A1120 / NRRL 3357 / JCM 12722 / SRRC 167) GN=AFLA_120260 PE=4 SV=1 - [B8NWI9_ASPFN]	catalytic activity		metabolic process	Pf00881	7922163	1
B8NWM6	Glyoxylate/hydroxypyruvate reductase, putative OS=Aspergillus flavus (strain ATCC 200026 / FGSC A1120 / NRRL 3357 / JCM 12722 / SRRC 167) GN=AFLA_120630 PE=3 SV=1 - [B8NWM6_ASPFN]	catalytic activity;nucleotide binding	cytoplasm;cytosol;membrane	metabolic process	Pf00389;Pf02826	7908955	1
B8NWD6	Amidase, putative OS=Aspergillus flavus (strain ATCC 200026 / FGSC A1120 / NRRL 3357 / JCM 12722 / SRRC 167) GN=AFLA_119730 PE=4 SV=1 - [B8NWD6_ASPFN]	catalytic activity	membrane		Pf01425	7919666	1
B8NWG1	Two-component sensor protein histidine protein kinase, putative OS=Aspergillus flavus (strain ATCC 200026 / FGSC A1120 / NRRL 3357 / JCM 12722 / SRRC 167) GN=AFLA_119980 PE=4 SV=1 - [B8NWG1_ASPFN]	catalytic activity;nucleotide binding;protein binding;receptor activity;signal transducer activity	membrane	cell communication;metabolic process;regulation of biological process;response to stimulus	Pf00512;Pf02458;Pf02518	7922135	1
B8NHD5	FAD dependent oxidoreductase, putative OS=Aspergillus flavus (strain ATCC 200026 / FGSC A1120 / NRRL 3357 / JCM 12722 / SRRC 167) GN=AFLA_135400 PE=4 SV=1 - [B8NHD5_ASPFN]	catalytic activity;nucleotide binding	membrane	metabolic process	Pf01565	7915912	1
B8NXQ7	Nonribosomal peptide synthase, putative OS=Aspergillus flavus (strain ATCC 200026 / FGSC A1120 / NRRL 3357 / JCM 12722 / SRRC 167) GN=AFLA_008770 PE=4 SV=1 - [B8NXQ7_ASPFN]	catalytic activity	membrane	metabolic process	Pf00501;Pf00550;Pf00668	7918507	1
B8NWY1	Cytochrome P450, putative OS=Aspergillus flavus (strain ATCC 200026 / FGSC A1120 / NRRL 3357 / JCM 12722 / SRRC 167) GN=AFLA_121680 PE=3 SV=1 - [B8NWY1_ASPFN]	catalytic activity;metal ion binding		metabolic process	Pf00067	7918421	1
B8MWL1	Quinone oxidoreductase, putative OS=Aspergillus flavus (strain ATCC 200026 / FGSC A1120 / NRRL 3357 / JCM 12722 / SRRC 167) GN=AFLA_074690 PE=4 SV=1 - [B8MWL1_ASPFN]	catalytic activity;metal ion binding;nucleotide binding		metabolic process	Pf00107	7921132	1
B8NY32	Nonribosomal peptide synthase, putative OS=Aspergillus flavus (strain ATCC 200026 / FGSC A1120 / NRRL 3357 / JCM 12722 / SRRC 167) GN=AFLA_010020 PE=4 SV=1 - [B8NY32_ASPFN]	catalytic activity	membrane	metabolic process	Pf00501;Pf00550;Pf00668	7918232	1
B8NQM0	Glycosyl hydrolase, putative OS=Aspergillus flavus (strain ATCC 200026 / FGSC A1120 / NRRL 3357 / JCM 12722 / SRRC 167) GN=AFLA_001640 PE=4 SV=1 - [B8NQM0_ASPFN]	catalytic activity		metabolic process	Pf03663	7916045	1
B8NCU4	Cytochrome P450 alkane hydroxylase, putative OS=Aspergillus flavus (strain ATCC 200026 / FGSC A1120 / NRRL 3357 / JCM 12722 / SRRC 167) GN=AFLA_041790 PE=3 SV=1 - [B8NCU4_ASPFN]	catalytic activity;metal ion binding	membrane	metabolic process	Pf00067	7922012	1
B8NY28	ABC multidrug transporter, putative OS=Aspergillus flavus (strain ATCC 200026 / FGSC A1120 / NRRL 3357 / JCM 12722 / SRRC 167) GN=AFLA_009980 PE=3 SV=1 - [B8NY28_ASPFN]	catalytic activity;nucleotide binding;transporter activity	membrane	metabolic process;transport	Pf00005;Pf00664	7921047	1
B8NTG3	DNA-directed RNA polymerase OS=Aspergillus flavus (strain ATCC 200026 / FGSC A1120 / NRRL 3357 / JCM 12722 / SRRC 167) GN=AFLA_098030 PE=3 SV=1 - [B8NTG3_ASPFN]	catalytic activity;DNA binding;metal ion binding	nucleus	metabolic process	Pf00623;Pf04983;Pf04997;Pf04998;Pf05000	7910678	1
B8NJF7	Geranylgeranyl pyrophosphate synthase, putative OS=Aspergillus flavus (strain ATCC 200026 / FGSC A1120 / NRRL 3357 / JCM 12722 / SRRC 167) GN=AFLA_066780 PE=3 SV=1 - [B8NJF7_ASPFN]	catalytic activity		metabolic process	Pf00348	7921105	1
B8NI19	Nonribosomal peptide synthase, putative OS=Aspergillus flavus (strain ATCC 200026 / FGSC A1120 / NRRL 3357 / JCM 12722 / SRRC 167) GN=AFLA_064240 PE=4 SV=1 - [B8NI19_ASPFN]	catalytic activity	membrane	metabolic process	Pf00501;Pf00550;Pf00668	7914364	1
B8NDM0	Amine oxidase OS=Aspergillus flavus (strain ATCC 200026 / FGSC A1120 / NRRL 3357 / JCM 12722 / SRRC 167) GN=AFLA_059590 PE=3 SV=1 - [B8NDM0_ASPFN]	catalytic activity;metal ion binding		metabolic process	Pf01179;Pf02728	7909585	1
B8MX73	Translation elongation factor eEF-3, putative OS=Aspergillus flavus (strain ATCC 200026 / FGSC A1120 / NRRL 3357 / JCM 12722 / SRRC 167) GN=AFLA_076600 PE=3 SV=1 - [B8MX73_ASPFN]	catalytic activity;nucleotide binding;RNA binding	cytoplasm;cytosol;ribosome	cell organization and biogenesis;metabolic process	Pf00005;Pf03193;Pf10662	7916555	1
B8N268	Amine oxidase OS=Aspergillus flavus (strain ATCC 200026 / FGSC A1120 / NRRL 3357 / JCM 12722 / SRRC 167) GN=AFLA_034620 PE=3 SV=1 - [B8N268_ASPFN]	catalytic activity;metal ion binding	membrane	metabolic process	Pf01179;Pf02727	7917147	1
B8N997	L-ornithine aminotransferase Car2, putative OS=Aspergillus flavus (strain ATCC 200026 / FGSC A1120 / NRRL 3357 / JCM 12722 / SRRC 167) GN=AFLA_110430 PE=3 SV=1 - [B8N997_ASPFN]	catalytic activity	cytoplasm;cytosol;nucleus	metabolic process	Pf00155;Pf00202	7914805	1
B8NWG2	Aminobutyrate aminotransferase, putative OS=Aspergillus flavus (strain ATCC 200026 / FGSC A1120 / NRRL 3357 / JCM 12722 / SRRC 167) GN=AFLA_119990 PE=3 SV=1 - [B8NWG2_ASPFN]	catalytic activity		metabolic process	Pf00155;Pf00202	7922136	1
B8NJH7	Polyketide synthase, putative OS=Aspergillus flavus (strain ATCC 200026 / FGSC A1120 / NRRL 3357 / JCM 12722 / SRRC 167) GN=AFLA_066980 PE=4 SV=1 - [B8NJH7_ASPFN]	catalytic activity;nucleotide binding;protein binding	membrane	metabolic process	Pf00106;Pf00108;Pf00109;Pf00550;Pf00698;Pf02801;Pf08241;Pf08242;Pf08659	7921125	1
B8NUM5	Siroheme synthase, putative OS=Aspergillus flavus (strain ATCC 200026 / FGSC A1120 / NRRL 3357 / JCM 12722 / SRRC 167) GN=AFLA_100780 PE=3 SV=1 - [B8NUM5_ASPFN]	catalytic activity;nucleotide binding		metabolic process	Pf00590	7912959	1
B8NMJ0	Adam, putative OS=Aspergillus flavus (strain ATCC 200026 / FGSC A1120 / NRRL 3357 / JCM 12722 / SRRC 167) GN=AFLA_124260 PE=4 SV=1 - [B8NMJ0_ASPFN]	catalytic activity;metal ion binding;nucleotide binding	membrane	metabolic process	Pf00106;Pf00200;Pf01421	7909653	1
B8NE36	Neutral protease 2, putative OS=Aspergillus flavus (strain ATCC 200026 / FGSC A1120 / NRRL 3357 / JCM 12722 / SRRC 167) GN=AFLA_057670 PE=3 SV=1 - [B8NE36_ASPFN]	catalytic activity;metal ion binding		metabolic process	Pf02102	7915758	1
B8NEC0	Isochorismatase family protein family OS=Aspergillus flavus (strain ATCC 200026 / FGSC A1120 / NRRL 3357 / JCM 12722 / SRRC 167) GN=AFLA_060290 PE=4 SV=1 - [B8NEC0_ASPFN]	catalytic activity		metabolic process	Pf00043;Pf00857	7912713	1
B8NUJ0	Aldehyde dehydrogenase OS=Aspergillus flavus (strain ATCC 200026 / FGSC A1120 / NRRL 3357 / JCM 12722 / SRRC 167) GN=AFLA_100430 PE=3 SV=1 - [B8NUJ0_ASPFN]	catalytic activity	membrane	metabolic process	Pf00171	7912924	1
B8N5V9	Multicopper oxidase, putative OS=Aspergillus flavus (strain ATCC 200026 / FGSC A1120 / NRRL 3357 / JCM 12722 / SRRC 167) GN=AFLA_014520 PE=4 SV=1 - [B8N5V9_ASPFN]	catalytic activity;metal ion binding	membrane	metabolic process	Pf07731;Pf07732	7916365	1
B8N953	SNARE protein Ykt6, putative OS=Aspergillus flavus (strain ATCC 200026 / FGSC A1120 / NRRL 3357 / JCM 12722 / SRRC 167) GN=AFLA_109990 PE=4 SV=1 - [B8N953_ASPFN]	catalytic activity;protein binding	cytoplasm;endosome;Golgi;membrane;mitochondrion;vacuole	cell organization and biogenesis;transport	Pf00957	7914761	1
B8NM82	Pectinesterase, putative OS=Aspergillus flavus (strain ATCC 200026 / FGSC A1120 / NRRL 3357 / JCM 12722 / SRRC 167) GN=AFLA_095140 PE=3 SV=1 - [B8NM82_ASPFN]	catalytic activity	membrane	cell organization and biogenesis	Pf01095	7917927	1
B8NJ95	Tyrosinase domain protein OS=Aspergillus flavus (strain ATCC 200026 / FGSC A1120 / NRRL 3357 / JCM 12722 / SRRC 167) GN=AFLA_065280 PE=4 SV=1 - [B8NJ95_ASPFN]	catalytic activity;metal ion binding		metabolic process	Pf00264	7917738	1
B8NYL1	AAA family ATPase, putative OS=Aspergillus flavus (strain ATCC 200026 / FGSC A1120 / NRRL 3357 / JCM 12722 / SRRC 167) GN=AFLA_011810 PE=4 SV=1 - [B8NYL1_ASPFN]	catalytic activity;nucleotide binding;protein binding;RNA binding		metabolic process;response to stimulus	Pf00004;Pf00439;Pf00910;Pf01057;Pf01695;Pf05496;Pf06068;Pf07724;Pf07726;Pf07728	7910747	1
B8N959	Sodium P-type ATPase, putative OS=Aspergillus flavus (strain ATCC 200026 / FGSC A1120 / NRRL 3357 / JCM 12722 / SRRC 167) GN=AFLA_110050 PE=3 SV=1 - [B8N959_ASPFN]	catalytic activity;metal ion binding;nucleotide binding;transporter activity	membrane	metabolic process;transport	Pf00122;Pf00689;Pf00690;Pf00702;Pf08282	7914767	1
B8NCQ6	Aldehyde dehydrogenase family protein, putative OS=Aspergillus flavus (strain ATCC 200026 / FGSC A1120 / NRRL 3357 / JCM 12722 / SRRC 167) GN=AFLA_041410 PE=3 SV=1 - [B8NCQ6_ASPFN]	catalytic activity	membrane	metabolic process	Pf00171	7921974	1
B8MZD9	Cytochrome P450 monooxygenase, putative OS=Aspergillus flavus (strain ATCC 200026 / FGSC A1120 / NRRL 3357 / JCM 12722 / SRRC 167) GN=AFLA_084280 PE=3 SV=1 - [B8MZD9_ASPFN]	catalytic activity;metal ion binding	membrane	metabolic process	Pf00067	7910869	1
B8NWC9	ATP synthase subunit beta OS=Aspergillus flavus (strain ATCC 200026 / FGSC A1120 / NRRL 3357 / JCM 12722 / SRRC 167) GN=AFLA_119660 PE=3 SV=1 - [B8NWC9_ASPFN]	catalytic activity;nucleotide binding;transporter activity	cytoplasm;membrane;mitochondrion	metabolic process;transport	Pf00006;Pf00306;Pf02874	7919659	1
B8MZ19	Histidine acid phosphatase, putative OS=Aspergillus flavus (strain ATCC 200026 / FGSC A1120 / NRRL 3357 / JCM 12722 / SRRC 167) GN=AFLA_083080 PE=4 SV=1 - [B8MZ19_ASPFN]	catalytic activity			Pf00328	7916305	1
B8MZ77	Phosphatidylserine decarboxylase, putative OS=Aspergillus flavus (strain ATCC 200026 / FGSC A1120 / NRRL 3357 / JCM 12722 / SRRC 167) GN=AFLA_083660 PE=4 SV=1 - [B8MZ77_ASPFN]	catalytic activity		metabolic process	Pf02666	7910807	1
B8NMJ6	Putative uncharacterized protein OS=Aspergillus flavus (strain ATCC 200026 / FGSC A1120 / NRRL 3357 / JCM 12722 / SRRC 167) GN=AFLA_124320 PE=4 SV=1 - [B8NMJ6_ASPFN]	catalytic activity;protein binding		metabolic process	Pf04616;Pf07974	7909659	1
B8NXZ8	Monooxygenase, putative OS=Aspergillus flavus (strain ATCC 200026 / FGSC A1120 / NRRL 3357 / JCM 12722 / SRRC 167) GN=AFLA_009680 PE=4 SV=1 - [B8NXZ8_ASPFN]	catalytic activity		metabolic process		7921017	1
B8N0H6	Putative uncharacterized protein OS=Aspergillus flavus (strain ATCC 200026 / FGSC A1120 / NRRL 3357 / JCM 12722 / SRRC 167) GN=AFLA_024190 PE=4 SV=1 - [B8N0H6_ASPFN]	catalytic activity	membrane		Pf00561;Pf08386	7916851	1
B8N5P1	Putative uncharacterized protein OS=Aspergillus flavus (strain ATCC 200026 / FGSC A1120 / NRRL 3357 / JCM 12722 / SRRC 167) GN=AFLA_013840 PE=4 SV=1 - [B8N5P1_ASPFN]	catalytic activity	membrane		Pf03142	7915007	1
B8NRC2	Ubiquitin carboxyl-terminal hydrolase OS=Aspergillus flavus (strain ATCC 200026 / FGSC A1120 / NRRL 3357 / JCM 12722 / SRRC 167) GN=AFLA_005970 PE=3 SV=1 - [B8NRC2_ASPFN]	catalytic activity;protein binding		metabolic process	Pf00443;Pf00917	7913255	1
B8NGT2	Chromosome segregation protein SudA, putative OS=Aspergillus flavus (strain ATCC 200026 / FGSC A1120 / NRRL 3357 / JCM 12722 / SRRC 167) GN=AFLA_138000 PE=4 SV=1 - [B8NGT2_ASPFN]	catalytic activity;motor activity;nucleotide binding;protein binding	chromosome;cytoskeleton;membrane	cell organization and biogenesis;metabolic process;regulation of biological process;transport	Pf00529;Pf01576;Pf02463;Pf04156;Pf05557;Pf06470;Pf09726;Pf10186;Pf12128	7915531	1
B8NGU8	Putative uncharacterized protein OS=Aspergillus flavus (strain ATCC 200026 / FGSC A1120 / NRRL 3357 / JCM 12722 / SRRC 167) GN=AFLA_138160 PE=4 SV=1 - [B8NGU8_ASPFN]	catalytic activity		metabolic process	Pf01494;Pf03486;Pf07976;Pf07992	7915547	1
B8NIR4	Chromodomain helicase (Chd1), putative OS=Aspergillus flavus (strain ATCC 200026 / FGSC A1120 / NRRL 3357 / JCM 12722 / SRRC 167) GN=AFLA_069420 PE=4 SV=1 - [B8NIR4_ASPFN]	catalytic activity;DNA binding;nucleotide binding	nucleus		Pf00176;Pf00271;Pf00385;Pf11496	7914107	1
B8NH61	Asparaginase family protein OS=Aspergillus flavus (strain ATCC 200026 / FGSC A1120 / NRRL 3357 / JCM 12722 / SRRC 167) GN=AFLA_132850 PE=4 SV=1 - [B8NH61_ASPFN]	catalytic activity			Pf01112	7921402	1
B8N6B3	Putative uncharacterized protein OS=Aspergillus flavus (strain ATCC 200026 / FGSC A1120 / NRRL 3357 / JCM 12722 / SRRC 167) GN=AFLA_018770 PE=4 SV=1 - [B8N6B3_ASPFN]	catalytic activity		metabolic process		7912120	1
B8NWZ4	Monooxygenase, putative OS=Aspergillus flavus (strain ATCC 200026 / FGSC A1120 / NRRL 3357 / JCM 12722 / SRRC 167) GN=AFLA_121810 PE=4 SV=1 - [B8NWZ4_ASPFN]	catalytic activity	membrane	metabolic process	Pf01494	7918434	1
B8NRB5	Protein kinase, putative OS=Aspergillus flavus (strain ATCC 200026 / FGSC A1120 / NRRL 3357 / JCM 12722 / SRRC 167) GN=AFLA_005900 PE=4 SV=1 - [B8NRB5_ASPFN]	catalytic activity;nucleotide binding		metabolic process	Pf00069;Pf07714	7913248	1
B8NX63	ABC multidrug transporter, putative OS=Aspergillus flavus (strain ATCC 200026 / FGSC A1120 / NRRL 3357 / JCM 12722 / SRRC 167) GN=AFLA_122510 PE=4 SV=1 - [B8NX63_ASPFN]	catalytic activity;nucleotide binding;transporter activity	membrane	metabolic process;transport	Pf00005;Pf01061;Pf06422;Pf12698	7911242	1
B8N4W1	Putative uncharacterized protein OS=Aspergillus flavus (strain ATCC 200026 / FGSC A1120 / NRRL 3357 / JCM 12722 / SRRC 167) GN=AFLA_018200 PE=4 SV=1 - [B8N4W1_ASPFN]	catalytic activity;RNA binding	membrane	metabolic process		7911499	1
B8NA96	Translation initiation regulator (Gcn20), putative OS=Aspergillus flavus (strain ATCC 200026 / FGSC A1120 / NRRL 3357 / JCM 12722 / SRRC 167) GN=AFLA_113920 PE=3 SV=1 - [B8NA96_ASPFN]	catalytic activity;nucleotide binding	cytoplasm;cytosol;ribosome	metabolic process;regulation of biological process	Pf00005;Pf12848	7911130	1
B8NUP4	RNA-directed RNA polymerase (Sad-1), putative OS=Aspergillus flavus (strain ATCC 200026 / FGSC A1120 / NRRL 3357 / JCM 12722 / SRRC 167) GN=AFLA_100970 PE=4 SV=1 - [B8NUP4_ASPFN]	catalytic activity	membrane		Pf05183	7918714	1
B8NIQ0	Heat shock protein/chaperonin HSP78, putative OS=Aspergillus flavus (strain ATCC 200026 / FGSC A1120 / NRRL 3357 / JCM 12722 / SRRC 167) GN=AFLA_068370 PE=3 SV=1 - [B8NIQ0_ASPFN]	catalytic activity;enzyme regulator activity;motor activity;nucleotide binding;protein binding	cytoskeleton	metabolic process;response to stimulus	Pf00004;Pf01025;Pf01576;Pf03962;Pf07724;Pf07728;Pf10431	7921595	1
B8NTT3	Metallo-beta-lactamase superfamily protein OS=Aspergillus flavus (strain ATCC 200026 / FGSC A1120 / NRRL 3357 / JCM 12722 / SRRC 167) GN=AFLA_100140 PE=4 SV=1 - [B8NTT3_ASPFN]	catalytic activity	membrane			7912895	1
B8NL82	N2,N2-dimethylguanosine tRNA methyltransferase OS=Aspergillus flavus (strain ATCC 200026 / FGSC A1120 / NRRL 3357 / JCM 12722 / SRRC 167) GN=AFLA_089180 PE=4 SV=1 - [B8NL82_ASPFN]	catalytic activity;RNA binding		metabolic process	Pf02005;Pf02475	7914662	1
B8NLX2	Agmatinase, putative OS=Aspergillus flavus (strain ATCC 200026 / FGSC A1120 / NRRL 3357 / JCM 12722 / SRRC 167) GN=AFLA_094280 PE=3 SV=1 - [B8NLX2_ASPFN]	catalytic activity;metal ion binding			Pf00491	7919520	1
B8NPQ8	Isochorismatase family hydrolase, putative OS=Aspergillus flavus (strain ATCC 200026 / FGSC A1120 / NRRL 3357 / JCM 12722 / SRRC 167) GN=AFLA_001220 PE=4 SV=1 - [B8NPQ8_ASPFN]	catalytic activity		metabolic process	Pf00857	7921835	1
B8MWF3	Protein kinase activator (Mob2), putative OS=Aspergillus flavus (strain ATCC 200026 / FGSC A1120 / NRRL 3357 / JCM 12722 / SRRC 167) GN=AFLA_088430 PE=4 SV=1 - [B8MWF3_ASPFN]	catalytic activity	membrane	metabolic process	Pf03637	7917323	1
B8NPJ1	Amidase, putative OS=Aspergillus flavus (strain ATCC 200026 / FGSC A1120 / NRRL 3357 / JCM 12722 / SRRC 167) GN=AFLA_000540 PE=4 SV=1 - [B8NPJ1_ASPFN]	catalytic activity	membrane		Pf01425	7913760	1
B8NGT0	NADH-cytochrome b5 reductase OS=Aspergillus flavus (strain ATCC 200026 / FGSC A1120 / NRRL 3357 / JCM 12722 / SRRC 167) GN=AFLA_137980 PE=4 SV=1 - [B8NGT0_ASPFN]	catalytic activity	cytoplasm;membrane;mitochondrion	metabolic process	Pf00175;Pf00970;Pf08030	7915529	1
B8NI96	Putative uncharacterized protein OS=Aspergillus flavus (strain ATCC 200026 / FGSC A1120 / NRRL 3357 / JCM 12722 / SRRC 167) GN=AFLA_065920 PE=4 SV=1 - [B8NI96_ASPFN]	catalytic activity			Pf01979;Pf07969	7911996	1
B8N7E8	Aminotransferase, class V, putative OS=Aspergillus flavus (strain ATCC 200026 / FGSC A1120 / NRRL 3357 / JCM 12722 / SRRC 167) GN=AFLA_021700 PE=3 SV=1 - [B8N7E8_ASPFN]	catalytic activity;metal ion binding	cytoplasm;mitochondrion	metabolic process	Pf00266;Pf02310	7920058	1
B8N0A1	Carboxyphosphonoenolpyruvate phosphonomutase, putative OS=Aspergillus flavus (strain ATCC 200026 / FGSC A1120 / NRRL 3357 / JCM 12722 / SRRC 167) GN=AFLA_087420 PE=4 SV=1 - [B8N0A1_ASPFN]	catalytic activity	membrane	metabolic process	Pf00463	7917545	1
B8NCN2	Alcohol dehydrogenase, putative OS=Aspergillus flavus (strain ATCC 200026 / FGSC A1120 / NRRL 3357 / JCM 12722 / SRRC 167) GN=AFLA_039390 PE=4 SV=1 - [B8NCN2_ASPFN]	catalytic activity;metal ion binding;nucleotide binding	membrane	metabolic process	Pf00107;Pf08240	7911431	1
B8N8U9	Histidine acid phosphatase, putative OS=Aspergillus flavus (strain ATCC 200026 / FGSC A1120 / NRRL 3357 / JCM 12722 / SRRC 167) GN=AFLA_108950 PE=4 SV=1 - [B8N8U9_ASPFN]	catalytic activity		metabolic process	Pf00328	7914585	1
B8NW31	Cytochrome b-c1 complex subunit Rieske, mitochondrial OS=Aspergillus flavus (strain ATCC 200026 / FGSC A1120 / NRRL 3357 / JCM 12722 / SRRC 167) GN=AFLA_119590 PE=3 SV=1 - [B8NW31_ASPFN]	catalytic activity;metal ion binding;transporter activity	cytoplasm;membrane;mitochondrion	metabolic process;transport	Pf00355;Pf02921	7919652	1

## Sheet: Nucleotide binding
Accession	Description	Molecular Function	Cellular Component	Biological Process	Pfam IDs	Gene IDs	?# PSMs
B8NRL4	FAD/FMN-containing isoamyl alcohol oxidase MreA OS=Aspergillus flavus (strain ATCC 200026 / FGSC A1120 / NRRL 3357 / JCM 12722 / SRRC 167) GN=AFLA_049190 PE=4 SV=1 - [B8NRL4_ASPFN]	catalytic activity;nucleotide binding	membrane	metabolic process	Pf01565;Pf08031	7920129	198
B8MWZ2	Putative uncharacterized protein OS=Aspergillus flavus (strain ATCC 200026 / FGSC A1120 / NRRL 3357 / JCM 12722 / SRRC 167) GN=AFLA_075800 PE=4 SV=1 - [B8MWZ2_ASPFN]	catalytic activity;nucleotide binding		metabolic process	Pf01565;Pf08031	7914058	147
B8NEE0	Pyridine nucleotide-disulphide oxidoreductase family protein OS=Aspergillus flavus (strain ATCC 200026 / FGSC A1120 / NRRL 3357 / JCM 12722 / SRRC 167) GN=AFLA_060490 PE=4 SV=1 - [B8NEE0_ASPFN]	catalytic activity;nucleotide binding		metabolic process	Pf03572;Pf07992	7914227	142
B8NTD8	Isoamyl alcohol oxidase, putative OS=Aspergillus flavus (strain ATCC 200026 / FGSC A1120 / NRRL 3357 / JCM 12722 / SRRC 167) GN=AFLA_097780 PE=4 SV=1 - [B8NTD8_ASPFN]	catalytic activity;nucleotide binding		metabolic process	Pf01565;Pf08031	7910653	139
B8NQP5	Cellobiose dehydrogenase OS=Aspergillus flavus (strain ATCC 200026 / FGSC A1120 / NRRL 3357 / JCM 12722 / SRRC 167) GN=AFLA_001890 PE=4 SV=1 - [B8NQP5_ASPFN]	catalytic activity;nucleotide binding	membrane	metabolic process	Pf00732;Pf05199	7916070	138
B8NI10	FAD dependent oxidoreductase, putative OS=Aspergillus flavus (strain ATCC 200026 / FGSC A1120 / NRRL 3357 / JCM 12722 / SRRC 167) GN=AFLA_139470 PE=4 SV=1 - [B8NI10_ASPFN]	catalytic activity;nucleotide binding	membrane	metabolic process	Pf00890;Pf01266;Pf01593;Pf01946;Pf03486;Pf07992;Pf12831	7914337	105
B8N9E3	FAD-dependent oxygenase, putative OS=Aspergillus flavus (strain ATCC 200026 / FGSC A1120 / NRRL 3357 / JCM 12722 / SRRC 167) GN=AFLA_110890 PE=4 SV=1 - [B8N9E3_ASPFN]	catalytic activity;nucleotide binding	membrane	metabolic process	Pf01565;Pf08031	7915658	95
B8NQF5	Thioredoxin reductase, putative OS=Aspergillus flavus (strain ATCC 200026 / FGSC A1120 / NRRL 3357 / JCM 12722 / SRRC 167) GN=AFLA_006350 PE=4 SV=1 - [B8NQF5_ASPFN]	catalytic activity;nucleotide binding		metabolic process	Pf03486;Pf07992	7913293	88
B8NG30	Putative uncharacterized protein OS=Aspergillus flavus (strain ATCC 200026 / FGSC A1120 / NRRL 3357 / JCM 12722 / SRRC 167) GN=AFLA_131910 PE=4 SV=1 - [B8NG30_ASPFN]	catalytic activity;nucleotide binding		metabolic process	Pf01565	7916699	61
B8NUV4	Isoamyl alcohol oxidase OS=Aspergillus flavus (strain ATCC 200026 / FGSC A1120 / NRRL 3357 / JCM 12722 / SRRC 167) GN=AFLA_102480 PE=4 SV=1 - [B8NUV4_ASPFN]	catalytic activity;nucleotide binding		metabolic process	Pf01565;Pf08031	7919997	57
B8NLS6	Glucose-methanol-choline (Gmc) oxidoreductase, putative OS=Aspergillus flavus (strain ATCC 200026 / FGSC A1120 / NRRL 3357 / JCM 12722 / SRRC 167) GN=AFLA_092920 PE=4 SV=1 - [B8NLS6_ASPFN]	catalytic activity;nucleotide binding		metabolic process	Pf00732;Pf05199	7913657	56
B8NWN3	Putative uncharacterized protein OS=Aspergillus flavus (strain ATCC 200026 / FGSC A1120 / NRRL 3357 / JCM 12722 / SRRC 167) GN=AFLA_120700 PE=4 SV=1 - [B8NWN3_ASPFN]	catalytic activity;nucleotide binding		metabolic process	Pf01565;Pf08031	7908962	49
B8NFH8	Isoamyl alcohol oxidase, putative OS=Aspergillus flavus (strain ATCC 200026 / FGSC A1120 / NRRL 3357 / JCM 12722 / SRRC 167) GN=AFLA_063120 PE=4 SV=1 - [B8NFH8_ASPFN]	catalytic activity;nucleotide binding		metabolic process	Pf01565;Pf08031	7918567	42
B8NU25	Putative uncharacterized protein OS=Aspergillus flavus (strain ATCC 200026 / FGSC A1120 / NRRL 3357 / JCM 12722 / SRRC 167) GN=AFLA_101960 PE=4 SV=1 - [B8NU25_ASPFN]	catalytic activity;nucleotide binding		metabolic process	Pf01565;Pf08031	7919946	37
B8NNM2	Putative uncharacterized protein OS=Aspergillus flavus (strain ATCC 200026 / FGSC A1120 / NRRL 3357 / JCM 12722 / SRRC 167) GN=AFLA_129230 PE=4 SV=1 - [B8NNM2_ASPFN]	catalytic activity;nucleotide binding	membrane	metabolic process	Pf01565;Pf08031	7921788	37
B8NAT6	Dihydrolipoyl dehydrogenase OS=Aspergillus flavus (strain ATCC 200026 / FGSC A1120 / NRRL 3357 / JCM 12722 / SRRC 167) GN=AFLA_043110 PE=3 SV=1 - [B8NAT6_ASPFN]	catalytic activity;nucleotide binding	cytoplasm;mitochondrion;organelle lumen	cellular homeostasis;metabolic process;regulation of biological process	Pf00070;Pf02852;Pf07992	7913085	34
B8NVH6	(S)-2-hydroxy-acid oxidase, putative OS=Aspergillus flavus (strain ATCC 200026 / FGSC A1120 / NRRL 3357 / JCM 12722 / SRRC 167) GN=AFLA_116630 PE=4 SV=1 - [B8NVH6_ASPFN]	catalytic activity;nucleotide binding	membrane	metabolic process	Pf01070	7909276	30
B8NK17	Putative uncharacterized protein OS=Aspergillus flavus (strain ATCC 200026 / FGSC A1120 / NRRL 3357 / JCM 12722 / SRRC 167) GN=AFLA_070660 PE=4 SV=1 - [B8NK17_ASPFN]	catalytic activity;nucleotide binding	membrane	metabolic process	Pf01565	7914428	26
B8MZ48	Glutathione oxidoreductase Glr1, putative OS=Aspergillus flavus (strain ATCC 200026 / FGSC A1120 / NRRL 3357 / JCM 12722 / SRRC 167) GN=AFLA_083370 PE=3 SV=1 - [B8MZ48_ASPFN]	antioxidant activity;catalytic activity;nucleotide binding	cytoplasm;membrane;mitochondrion;nucleus	cellular homeostasis;metabolic process;regulation of biological process;response to stimulus	Pf00070;Pf02852;Pf07992	7916334	25
B8N7Q0	6-hydroxy-D-nicotine oxidase, putative OS=Aspergillus flavus (strain ATCC 200026 / FGSC A1120 / NRRL 3357 / JCM 12722 / SRRC 167) GN=AFLA_104930 PE=4 SV=1 - [B8N7Q0_ASPFN]	catalytic activity;nucleotide binding		metabolic process	Pf01565	7922032	21
B8NSP2	Putative uncharacterized protein OS=Aspergillus flavus (strain ATCC 200026 / FGSC A1120 / NRRL 3357 / JCM 12722 / SRRC 167) GN=AFLA_049930 PE=4 SV=1 - [B8NSP2_ASPFN]	catalytic activity;nucleotide binding		metabolic process		7911822	20
B8NN48	Putative uncharacterized protein OS=Aspergillus flavus (strain ATCC 200026 / FGSC A1120 / NRRL 3357 / JCM 12722 / SRRC 167) GN=AFLA_124820 PE=4 SV=1 - [B8NN48_ASPFN]	catalytic activity;nucleotide binding	membrane	metabolic process	Pf07992	7919066	17
B8N8E7	Glucose-methanol-choline (Gmc) oxidoreductase, putative OS=Aspergillus flavus (strain ATCC 200026 / FGSC A1120 / NRRL 3357 / JCM 12722 / SRRC 167) GN=AFLA_107410 PE=3 SV=1 - [B8N8E7_ASPFN]	catalytic activity;nucleotide binding	membrane	metabolic process	Pf00732;Pf05199;Pf05834	7913387	17
B8ND35	NAD-dependent formate dehydrogenase AciA/Fdh OS=Aspergillus flavus (strain ATCC 200026 / FGSC A1120 / NRRL 3357 / JCM 12722 / SRRC 167) GN=AFLA_055060 PE=3 SV=1 - [B8ND35_ASPFN]	catalytic activity;nucleotide binding	cytoplasm;cytosol;membrane	metabolic process	Pf00389;Pf02826	7911313	14
B8NQF0	Nucleoside diphosphate kinase OS=Aspergillus flavus (strain ATCC 200026 / FGSC A1120 / NRRL 3357 / JCM 12722 / SRRC 167) GN=AFLA_006300 PE=3 SV=1 - [B8NQF0_ASPFN]	catalytic activity;nucleotide binding	cytoplasm;cytosol;mitochondrion	metabolic process	Pf00334	7913288	14
B8MX95	Glucose oxidase, putative OS=Aspergillus flavus (strain ATCC 200026 / FGSC A1120 / NRRL 3357 / JCM 12722 / SRRC 167) GN=AFLA_076820 PE=3 SV=1 - [B8MX95_ASPFN]	catalytic activity;nucleotide binding		metabolic process	Pf00732;Pf05199;Pf05834	7916577	12
B8NE86	Oxidoreductase, FAD-binding, putative OS=Aspergillus flavus (strain ATCC 200026 / FGSC A1120 / NRRL 3357 / JCM 12722 / SRRC 167) GN=AFLA_059950 PE=4 SV=1 - [B8NE86_ASPFN]	catalytic activity;nucleotide binding	membrane	metabolic process	Pf01565;Pf08031	7912679	12
B8NSY4	Thioredoxin reductase OS=Aspergillus flavus (strain ATCC 200026 / FGSC A1120 / NRRL 3357 / JCM 12722 / SRRC 167) GN=AFLA_051770 PE=3 SV=1 - [B8NSY4_ASPFN]	antioxidant activity;catalytic activity;nucleotide binding	cytoplasm	metabolic process;response to stimulus	Pf00070;Pf07992	7909172	10
B8NUP8	Aspartate-semialdehyde dehydrogenase OS=Aspergillus flavus (strain ATCC 200026 / FGSC A1120 / NRRL 3357 / JCM 12722 / SRRC 167) GN=AFLA_101010 PE=3 SV=1 - [B8NUP8_ASPFN]	catalytic activity;nucleotide binding;protein binding	cytoplasm	metabolic process	Pf01118;Pf02774	7918718	9
B8MWV0	FAD binding domain protein OS=Aspergillus flavus (strain ATCC 200026 / FGSC A1120 / NRRL 3357 / JCM 12722 / SRRC 167) GN=AFLA_075370 PE=4 SV=1 - [B8MWV0_ASPFN]	catalytic activity;nucleotide binding		metabolic process	Pf01565	7921200	8
B8N2Y6	Glyceraldehyde-3-phosphate dehydrogenase OS=Aspergillus flavus (strain ATCC 200026 / FGSC A1120 / NRRL 3357 / JCM 12722 / SRRC 167) GN=AFLA_025100 PE=3 SV=1 - [B8N2Y6_ASPFN]	catalytic activity;nucleotide binding		metabolic process	Pf00044;Pf02800	7909200	7
B8NNE1	Glucose-methanol-choline (Gmc) oxidoreductase, putative OS=Aspergillus flavus (strain ATCC 200026 / FGSC A1120 / NRRL 3357 / JCM 12722 / SRRC 167) GN=AFLA_127520 PE=3 SV=1 - [B8NNE1_ASPFN]	catalytic activity;nucleotide binding		metabolic process	Pf00732;Pf05199	7915464	7
B8N495	Glucose-methanol-choline (Gmc) oxidoreductase, putative OS=Aspergillus flavus (strain ATCC 200026 / FGSC A1120 / NRRL 3357 / JCM 12722 / SRRC 167) GN=AFLA_035080 PE=3 SV=1 - [B8N495_ASPFN]	catalytic activity;nucleotide binding		metabolic process	Pf00732;Pf05199;Pf05834	7918182	5
B8MZ75	3-isopropylmalate dehydrogenase OS=Aspergillus flavus (strain ATCC 200026 / FGSC A1120 / NRRL 3357 / JCM 12722 / SRRC 167) GN=AFLA_083640 PE=3 SV=1 - [B8MZ75_ASPFN]	catalytic activity;metal ion binding;nucleotide binding	cytoplasm	metabolic process	Pf00180	7910725	4
B8NE08	Ribosome biogenesis ABC transporter Arb1, putative OS=Aspergillus flavus (strain ATCC 200026 / FGSC A1120 / NRRL 3357 / JCM 12722 / SRRC 167) GN=AFLA_057390 PE=3 SV=1 - [B8NE08_ASPFN]	catalytic activity;nucleotide binding	cytoplasm;nucleus;ribosome	metabolic process;transport	Pf00005;Pf03193;Pf12848	7915730	4
B8NJF6	Oxidoreductase, FAD-binding, putative OS=Aspergillus flavus (strain ATCC 200026 / FGSC A1120 / NRRL 3357 / JCM 12722 / SRRC 167) GN=AFLA_066770 PE=4 SV=1 - [B8NJF6_ASPFN]	catalytic activity;nucleotide binding		metabolic process	Pf01565	7921104	3
B8MWB7	ABC transporter (Adp1), putative OS=Aspergillus flavus (strain ATCC 200026 / FGSC A1120 / NRRL 3357 / JCM 12722 / SRRC 167) GN=AFLA_088070 PE=4 SV=1 - [B8MWB7_ASPFN]	catalytic activity;nucleotide binding;protein binding	membrane	metabolic process	Pf00005;Pf01061	7917287	3
B8NA36	Glutamate dehydrogenase OS=Aspergillus flavus (strain ATCC 200026 / FGSC A1120 / NRRL 3357 / JCM 12722 / SRRC 167) GN=AFLA_113320 PE=3 SV=1 - [B8NA36_ASPFN]	catalytic activity;nucleotide binding	cytoplasm;mitochondrion;nucleus	metabolic process	Pf00208;Pf02812	7921232	3
B8NFR0	Mitochondrial inner membrane AAA protease Yta12, putative OS=Aspergillus flavus (strain ATCC 200026 / FGSC A1120 / NRRL 3357 / JCM 12722 / SRRC 167) GN=AFLA_133390 PE=3 SV=1 - [B8NFR0_ASPFN]	catalytic activity;metal ion binding;nucleotide binding	membrane	metabolic process;response to stimulus	Pf00004;Pf01434;Pf05496;Pf06068;Pf06480;Pf07724;Pf07728	7921456	2
B8NTI4	Probable D-xylulose kinase A OS=Aspergillus flavus (strain ATCC 200026 / FGSC A1120 / NRRL 3357 / JCM 12722 / SRRC 167) GN=xkiA PE=2 SV=1 - [XKS1_ASPFN]	catalytic activity;nucleotide binding	cytoplasm;membrane	metabolic process	Pf00370;Pf02782	7910699	2
B8NLV2	Kinesin family protein OS=Aspergillus flavus (strain ATCC 200026 / FGSC A1120 / NRRL 3357 / JCM 12722 / SRRC 167) GN=AFLA_094080 PE=3 SV=1 - [B8NLV2_ASPFN]	catalytic activity;motor activity;nucleotide binding;protein binding	cytoskeleton	cellular component movement	Pf00225	7916680	2
B8NGP3	Ribosome biogenesis protein (Bms1), putative OS=Aspergillus flavus (strain ATCC 200026 / FGSC A1120 / NRRL 3357 / JCM 12722 / SRRC 167) GN=AFLA_136700 PE=4 SV=1 - [B8NGP3_ASPFN]	catalytic activity;nucleotide binding;RNA binding	cytoplasm;mitochondrion;nucleus	cell organization and biogenesis;metabolic process	Pf00009;Pf03205;Pf03266;Pf04950;Pf05729;Pf08142	7909035	2
B8N4C0	Translation release factor eRF3, putative OS=Aspergillus flavus (strain ATCC 200026 / FGSC A1120 / NRRL 3357 / JCM 12722 / SRRC 167) GN=AFLA_035330 PE=4 SV=1 - [B8N4C0_ASPFN]	catalytic activity;nucleotide binding;RNA binding		cell organization and biogenesis;metabolic process	Pf00009;Pf03143;Pf03144	7918207	2
B8NLF4	Serine/threonine protein kinase, putative OS=Aspergillus flavus (strain ATCC 200026 / FGSC A1120 / NRRL 3357 / JCM 12722 / SRRC 167) GN=AFLA_090810 PE=4 SV=1 - [B8NLF4_ASPFN]	catalytic activity;nucleotide binding		metabolic process	Pf00069	7917241	1
B8N6Q1	Kinesin, putative OS=Aspergillus flavus (strain ATCC 200026 / FGSC A1120 / NRRL 3357 / JCM 12722 / SRRC 167) GN=AFLA_015640 PE=4 SV=1 - [B8N6Q1_ASPFN]	nucleotide binding;protein binding			Pf00931	7908903	1
B8N3I8	Polyadenylate-binding protein OS=Aspergillus flavus (strain ATCC 200026 / FGSC A1120 / NRRL 3357 / JCM 12722 / SRRC 167) GN=AFLA_028910 PE=4 SV=1 - [B8N3I8_ASPFN]	nucleotide binding;RNA binding			Pf00076;Pf00658;Pf08777	7910394	1
B8NWM6	Glyoxylate/hydroxypyruvate reductase, putative OS=Aspergillus flavus (strain ATCC 200026 / FGSC A1120 / NRRL 3357 / JCM 12722 / SRRC 167) GN=AFLA_120630 PE=3 SV=1 - [B8NWM6_ASPFN]	catalytic activity;nucleotide binding	cytoplasm;cytosol;membrane	metabolic process	Pf00389;Pf02826	7908955	1
B8NWG1	Two-component sensor protein histidine protein kinase, putative OS=Aspergillus flavus (strain ATCC 200026 / FGSC A1120 / NRRL 3357 / JCM 12722 / SRRC 167) GN=AFLA_119980 PE=4 SV=1 - [B8NWG1_ASPFN]	catalytic activity;nucleotide binding;protein binding;receptor activity;signal transducer activity	membrane	cell communication;metabolic process;regulation of biological process;response to stimulus	Pf00512;Pf02458;Pf02518	7922135	1
B8NHD5	FAD dependent oxidoreductase, putative OS=Aspergillus flavus (strain ATCC 200026 / FGSC A1120 / NRRL 3357 / JCM 12722 / SRRC 167) GN=AFLA_135400 PE=4 SV=1 - [B8NHD5_ASPFN]	catalytic activity;nucleotide binding	membrane	metabolic process	Pf01565	7915912	1
B8MWL1	Quinone oxidoreductase, putative OS=Aspergillus flavus (strain ATCC 200026 / FGSC A1120 / NRRL 3357 / JCM 12722 / SRRC 167) GN=AFLA_074690 PE=4 SV=1 - [B8MWL1_ASPFN]	catalytic activity;metal ion binding;nucleotide binding		metabolic process	Pf00107	7921132	1
B8NY28	ABC multidrug transporter, putative OS=Aspergillus flavus (strain ATCC 200026 / FGSC A1120 / NRRL 3357 / JCM 12722 / SRRC 167) GN=AFLA_009980 PE=3 SV=1 - [B8NY28_ASPFN]	catalytic activity;nucleotide binding;transporter activity	membrane	metabolic process;transport	Pf00005;Pf00664	7921047	1
B8MX73	Translation elongation factor eEF-3, putative OS=Aspergillus flavus (strain ATCC 200026 / FGSC A1120 / NRRL 3357 / JCM 12722 / SRRC 167) GN=AFLA_076600 PE=3 SV=1 - [B8MX73_ASPFN]	catalytic activity;nucleotide binding;RNA binding	cytoplasm;cytosol;ribosome	cell organization and biogenesis;metabolic process	Pf00005;Pf03193;Pf10662	7916555	1
B8NCA7	Kinesin light chain, putative OS=Aspergillus flavus (strain ATCC 200026 / FGSC A1120 / NRRL 3357 / JCM 12722 / SRRC 167) GN=AFLA_040820 PE=4 SV=1 - [B8NCA7_ASPFN]	nucleotide binding;protein binding	membrane			7920610	1
B8NJH7	Polyketide synthase, putative OS=Aspergillus flavus (strain ATCC 200026 / FGSC A1120 / NRRL 3357 / JCM 12722 / SRRC 167) GN=AFLA_066980 PE=4 SV=1 - [B8NJH7_ASPFN]	catalytic activity;nucleotide binding;protein binding	membrane	metabolic process	Pf00106;Pf00108;Pf00109;Pf00550;Pf00698;Pf02801;Pf08241;Pf08242;Pf08659	7921125	1
B8NUM5	Siroheme synthase, putative OS=Aspergillus flavus (strain ATCC 200026 / FGSC A1120 / NRRL 3357 / JCM 12722 / SRRC 167) GN=AFLA_100780 PE=3 SV=1 - [B8NUM5_ASPFN]	catalytic activity;nucleotide binding		metabolic process	Pf00590	7912959	1
B8NMJ0	Adam, putative OS=Aspergillus flavus (strain ATCC 200026 / FGSC A1120 / NRRL 3357 / JCM 12722 / SRRC 167) GN=AFLA_124260 PE=4 SV=1 - [B8NMJ0_ASPFN]	catalytic activity;metal ion binding;nucleotide binding	membrane	metabolic process	Pf00106;Pf00200;Pf01421	7909653	1
B8NPI1	Short-chain dehydrogenase, putative OS=Aspergillus flavus (strain ATCC 200026 / FGSC A1120 / NRRL 3357 / JCM 12722 / SRRC 167) GN=AFLA_000340 PE=4 SV=1 - [B8NPI1_ASPFN]	nucleotide binding	membrane			7913749	1
B8NYL1	AAA family ATPase, putative OS=Aspergillus flavus (strain ATCC 200026 / FGSC A1120 / NRRL 3357 / JCM 12722 / SRRC 167) GN=AFLA_011810 PE=4 SV=1 - [B8NYL1_ASPFN]	catalytic activity;nucleotide binding;protein binding;RNA binding		metabolic process;response to stimulus	Pf00004;Pf00439;Pf00910;Pf01057;Pf01695;Pf05496;Pf06068;Pf07724;Pf07726;Pf07728	7910747	1
B8N959	Sodium P-type ATPase, putative OS=Aspergillus flavus (strain ATCC 200026 / FGSC A1120 / NRRL 3357 / JCM 12722 / SRRC 167) GN=AFLA_110050 PE=3 SV=1 - [B8N959_ASPFN]	catalytic activity;metal ion binding;nucleotide binding;transporter activity	membrane	metabolic process;transport	Pf00122;Pf00689;Pf00690;Pf00702;Pf08282	7914767	1
B8NWC9	ATP synthase subunit beta OS=Aspergillus flavus (strain ATCC 200026 / FGSC A1120 / NRRL 3357 / JCM 12722 / SRRC 167) GN=AFLA_119660 PE=3 SV=1 - [B8NWC9_ASPFN]	catalytic activity;nucleotide binding;transporter activity	cytoplasm;membrane;mitochondrion	metabolic process;transport	Pf00006;Pf00306;Pf02874	7919659	1
B8NGT2	Chromosome segregation protein SudA, putative OS=Aspergillus flavus (strain ATCC 200026 / FGSC A1120 / NRRL 3357 / JCM 12722 / SRRC 167) GN=AFLA_138000 PE=4 SV=1 - [B8NGT2_ASPFN]	catalytic activity;motor activity;nucleotide binding;protein binding	chromosome;cytoskeleton;membrane	cell organization and biogenesis;metabolic process;regulation of biological process;transport	Pf00529;Pf01576;Pf02463;Pf04156;Pf05557;Pf06470;Pf09726;Pf10186;Pf12128	7915531	1
B8N044	Structural maintenance of chromosomes protein OS=Aspergillus flavus (strain ATCC 200026 / FGSC A1120 / NRRL 3357 / JCM 12722 / SRRC 167) GN=AFLA_086840 PE=3 SV=1 - [B8N044_ASPFN]	nucleotide binding;protein binding	chromosome;membrane;nucleus	cell organization and biogenesis;metabolic process;response to stimulus	Pf02463;Pf04156;Pf06470;Pf12128	7909830	1
B8NIR4	Chromodomain helicase (Chd1), putative OS=Aspergillus flavus (strain ATCC 200026 / FGSC A1120 / NRRL 3357 / JCM 12722 / SRRC 167) GN=AFLA_069420 PE=4 SV=1 - [B8NIR4_ASPFN]	catalytic activity;DNA binding;nucleotide binding	nucleus		Pf00176;Pf00271;Pf00385;Pf11496	7914107	1
B8NXY3	Putative uncharacterized protein OS=Aspergillus flavus (strain ATCC 200026 / FGSC A1120 / NRRL 3357 / JCM 12722 / SRRC 167) GN=AFLA_009530 PE=4 SV=1 - [B8NXY3_ASPFN]	nucleotide binding;protein binding		metabolic process;response to stimulus	Pf00183;Pf05262;Pf10243	7921002	1
B8NRB5	Protein kinase, putative OS=Aspergillus flavus (strain ATCC 200026 / FGSC A1120 / NRRL 3357 / JCM 12722 / SRRC 167) GN=AFLA_005900 PE=4 SV=1 - [B8NRB5_ASPFN]	catalytic activity;nucleotide binding		metabolic process	Pf00069;Pf07714	7913248	1
B8NX63	ABC multidrug transporter, putative OS=Aspergillus flavus (strain ATCC 200026 / FGSC A1120 / NRRL 3357 / JCM 12722 / SRRC 167) GN=AFLA_122510 PE=4 SV=1 - [B8NX63_ASPFN]	catalytic activity;nucleotide binding;transporter activity	membrane	metabolic process;transport	Pf00005;Pf01061;Pf06422;Pf12698	7911242	1
B8NA96	Translation initiation regulator (Gcn20), putative OS=Aspergillus flavus (strain ATCC 200026 / FGSC A1120 / NRRL 3357 / JCM 12722 / SRRC 167) GN=AFLA_113920 PE=3 SV=1 - [B8NA96_ASPFN]	catalytic activity;nucleotide binding	cytoplasm;cytosol;ribosome	metabolic process;regulation of biological process	Pf00005;Pf12848	7911130	1
B8NIQ0	Heat shock protein/chaperonin HSP78, putative OS=Aspergillus flavus (strain ATCC 200026 / FGSC A1120 / NRRL 3357 / JCM 12722 / SRRC 167) GN=AFLA_068370 PE=3 SV=1 - [B8NIQ0_ASPFN]	catalytic activity;enzyme regulator activity;motor activity;nucleotide binding;protein binding	cytoskeleton	metabolic process;response to stimulus	Pf00004;Pf01025;Pf01576;Pf03962;Pf07724;Pf07728;Pf10431	7921595	1
B8NCN2	Alcohol dehydrogenase, putative OS=Aspergillus flavus (strain ATCC 200026 / FGSC A1120 / NRRL 3357 / JCM 12722 / SRRC 167) GN=AFLA_039390 PE=4 SV=1 - [B8NCN2_ASPFN]	catalytic activity;metal ion binding;nucleotide binding	membrane	metabolic process	Pf00107;Pf08240	7911431	1

## Sheet: Metal Ion Binding
Accession	Description	Molecular Function	Cellular Component	Biological Process	Pfam IDs	Gene IDs	?# PSMs
B8NC58	Extracellular metalloproteinase mep OS=Aspergillus flavus (strain ATCC 200026 / FGSC A1120 / NRRL 3357 / JCM 12722 / SRRC 167) GN=mep PE=3 SV=1 - [MEP1_ASPFN]	catalytic activity;metal ion binding	extracellular;membrane	metabolic process	Pf02128;Pf07504	7911185	1289
B8N0S9	Alpha-amylase, putative OS=Aspergillus flavus (strain ATCC 200026 / FGSC A1120 / NRRL 3357 / JCM 12722 / SRRC 167) GN=AFLA_026140 PE=3 SV=1 - [B8N0S9_ASPFN]	catalytic activity;metal ion binding	membrane	metabolic process	Pf00128;Pf09260	7919302	977
B8NLE2	Mycelial catalase Cat1 OS=Aspergillus flavus (strain ATCC 200026 / FGSC A1120 / NRRL 3357 / JCM 12722 / SRRC 167) GN=AFLA_090690 PE=3 SV=1 - [B8NLE2_ASPFN]	antioxidant activity;catalytic activity;metal ion binding	membrane	metabolic process;response to stimulus	Pf00199;Pf06628	7917068	546
B8NJB2	Neutral protease 2 homolog AFLA_065450 OS=Aspergillus flavus (strain ATCC 200026 / FGSC A1120 / NRRL 3357 / JCM 12722 / SRRC 167) GN=AFLA_065450 PE=3 SV=1 - [NPIIA_ASPFN]	catalytic activity;metal ion binding	extracellular	metabolic process	Pf02102	7911949	284
B8N270	Aminopeptidase Y, putative OS=Aspergillus flavus (strain ATCC 200026 / FGSC A1120 / NRRL 3357 / JCM 12722 / SRRC 167) GN=AFLA_034640 PE=4 SV=1 - [B8N270_ASPFN]	catalytic activity;metal ion binding	membrane	metabolic process	Pf02225;Pf04389	7917149	244
B8N417	Probable mannosyl-oligosaccharide alpha-1,2-mannosidase 1B OS=Aspergillus flavus (strain ATCC 200026 / FGSC A1120 / NRRL 3357 / JCM 12722 / SRRC 167) GN=mns1B PE=3 SV=2 - [MNS1B_ASPFN]	catalytic activity;metal ion binding	cytoplasm;membrane;organelle lumen	metabolic process	Pf01532		212
B8MYV0	Probable exo-1,4-beta-xylosidase xlnD OS=Aspergillus flavus (strain ATCC 200026 / FGSC A1120 / NRRL 3357 / JCM 12722 / SRRC 167) GN=xlnD PE=3 SV=1 - [XYND_ASPFN]	catalytic activity;metal ion binding	extracellular	cellular homeostasis;metabolic process;transport	Pf00933;Pf01915	7917197	121
B8NE46	Probable pectate lyase A OS=Aspergillus flavus (strain ATCC 200026 / FGSC A1120 / NRRL 3357 / JCM 12722 / SRRC 167) GN=plyA PE=3 SV=1 - [PLYA_ASPFN]	catalytic activity;metal ion binding	extracellular	metabolic process	Pf00544	7915768	121
B8NKD4	Putative uncharacterized protein OS=Aspergillus flavus (strain ATCC 200026 / FGSC A1120 / NRRL 3357 / JCM 12722 / SRRC 167) GN=AFLA_090090 PE=4 SV=1 - [B8NKD4_ASPFN]	catalytic activity;metal ion binding	membrane	metabolic process	Pf00246	7917008	109
B8NQD8	Conidial pigment biosynthesis oxidase Arb2/brown2 OS=Aspergillus flavus (strain ATCC 200026 / FGSC A1120 / NRRL 3357 / JCM 12722 / SRRC 167) GN=AFLA_006180 PE=4 SV=1 - [B8NQD8_ASPFN]	catalytic activity;metal ion binding		metabolic process	Pf00394;Pf07731	7913276	105
B8N050	Alpha-mannosidase OS=Aspergillus flavus (strain ATCC 200026 / FGSC A1120 / NRRL 3357 / JCM 12722 / SRRC 167) GN=AFLA_086900 PE=4 SV=1 - [B8N050_ASPFN]	catalytic activity;metal ion binding	cytoplasm;membrane;vacuole	metabolic process	Pf01074;Pf03065;Pf07748;Pf09261	7909836	101
B8NWE1	Neutral protease 2 homolog AFLA_119780 OS=Aspergillus flavus (strain ATCC 200026 / FGSC A1120 / NRRL 3357 / JCM 12722 / SRRC 167) GN=AFLA_119780 PE=3 SV=1 - [NPIIB_ASPFN]	catalytic activity;metal ion binding	extracellular	metabolic process	Pf02102	7922115	76
B8NUD8	Superoxide dismutase [Cu-Zn] OS=Aspergillus flavus (strain ATCC 200026 / FGSC A1120 / NRRL 3357 / JCM 12722 / SRRC 167) GN=AFLA_099000 PE=3 SV=1 - [B8NUD8_ASPFN]	antioxidant activity;catalytic activity;metal ion binding		metabolic process	Pf00080	7912860	61
B8N151	Probable glucan 1,3-beta-glucosidase A OS=Aspergillus flavus (strain ATCC 200026 / FGSC A1120 / NRRL 3357 / JCM 12722 / SRRC 167) GN=exgA PE=3 SV=1 - [EXGA_ASPFN]	catalytic activity;metal ion binding	extracellular	metabolic process	Pf00150;Pf02449	7910329	52
B8N4P0	Probable carboxypeptidase AFLA_037450 OS=Aspergillus flavus (strain ATCC 200026 / FGSC A1120 / NRRL 3357 / JCM 12722 / SRRC 167) GN=AFLA_037450 PE=3 SV=1 - [P20D2_ASPFN]	catalytic activity;metal ion binding	extracellular	metabolic process	Pf01546;Pf07687	7919708	49
B8NIM1	Cytosolic Cu/Zn superoxide dismutase, putative OS=Aspergillus flavus (strain ATCC 200026 / FGSC A1120 / NRRL 3357 / JCM 12722 / SRRC 167) GN=AFLA_068080 PE=4 SV=1 - [B8NIM1_ASPFN]	metal ion binding		metabolic process	Pf00080	7921566	41
B8MXA2	Metallopeptidase MepB OS=Aspergillus flavus (strain ATCC 200026 / FGSC A1120 / NRRL 3357 / JCM 12722 / SRRC 167) GN=AFLA_076890 PE=3 SV=1 - [B8MXA2_ASPFN]	catalytic activity;metal ion binding		metabolic process	Pf01432	7916584	29
B8NQJ3	Vacuolar aspartyl aminopeptidase Lap4, putative OS=Aspergillus flavus (strain ATCC 200026 / FGSC A1120 / NRRL 3357 / JCM 12722 / SRRC 167) GN=AFLA_006750 PE=3 SV=1 - [B8NQJ3_ASPFN]	catalytic activity;metal ion binding	cytoplasm;vacuole	metabolic process	Pf02127	7920438	25
B8NBQ3	Mitochondrial inner membrane nuclease Nuc1, putative OS=Aspergillus flavus (strain ATCC 200026 / FGSC A1120 / NRRL 3357 / JCM 12722 / SRRC 167) GN=AFLA_046280 PE=4 SV=1 - [B8NBQ3_ASPFN]	catalytic activity;metal ion binding	cytoplasm;membrane;mitochondrion;nucleus	cell death;metabolic process	Pf01223	7914521	24
B8N9B4	Aminopeptidase OS=Aspergillus flavus (strain ATCC 200026 / FGSC A1120 / NRRL 3357 / JCM 12722 / SRRC 167) GN=AFLA_110600 PE=4 SV=1 - [B8N9B4_ASPFN]	catalytic activity;metal ion binding	cytoplasm;extracellular;membrane;nucleus	metabolic process	Pf01433	7914822	20
B8NNZ9	Putative uncharacterized protein OS=Aspergillus flavus (strain ATCC 200026 / FGSC A1120 / NRRL 3357 / JCM 12722 / SRRC 167) GN=AFLA_126050 PE=4 SV=1 - [B8NNZ9_ASPFN]	metal ion binding	membrane;nucleus	metabolic process;regulation of biological process	Pf00172	7910083	17
B8N886	Guanine deaminase, putative OS=Aspergillus flavus (strain ATCC 200026 / FGSC A1120 / NRRL 3357 / JCM 12722 / SRRC 167) GN=AFLA_106800 PE=4 SV=1 - [B8N886_ASPFN]	catalytic activity;metal ion binding		metabolic process	Pf01979;Pf07969	7917362	16
B8N038	Aspartyl aminopeptidase OS=Aspergillus flavus (strain ATCC 200026 / FGSC A1120 / NRRL 3357 / JCM 12722 / SRRC 167) GN=AFLA_086780 PE=3 SV=1 - [B8N038_ASPFN]	catalytic activity;metal ion binding	cytoplasm;organelle lumen;ribosome;vacuole	metabolic process	Pf02127	7909824	13
B8NQD9	Multicopper oxidase, putative OS=Aspergillus flavus (strain ATCC 200026 / FGSC A1120 / NRRL 3357 / JCM 12722 / SRRC 167) GN=AFLA_006190 PE=4 SV=1 - [B8NQD9_ASPFN]	catalytic activity;metal ion binding		metabolic process	Pf07731;Pf07732	7913277	13
B8N7N3	Acid phosphatase, putative OS=Aspergillus flavus (strain ATCC 200026 / FGSC A1120 / NRRL 3357 / JCM 12722 / SRRC 167) GN=AFLA_104760 PE=4 SV=1 - [B8N7N3_ASPFN]	catalytic activity;metal ion binding			Pf00149	7912249	12
B8NLT5	Hydroxyacylglutathione hydrolase, putative OS=Aspergillus flavus (strain ATCC 200026 / FGSC A1120 / NRRL 3357 / JCM 12722 / SRRC 167) GN=AFLA_093910 PE=4 SV=1 - [B8NLT5_ASPFN]	catalytic activity;metal ion binding		metabolic process	Pf00753;Pf12706	7916663	8
B8N4D7	Cytochrome b5, putative OS=Aspergillus flavus (strain ATCC 200026 / FGSC A1120 / NRRL 3357 / JCM 12722 / SRRC 167) GN=AFLA_035500 PE=3 SV=1 - [B8N4D7_ASPFN]	metal ion binding			Pf00173	7918224	6
B8MZL2	Class II aldolase/adducin domain protein OS=Aspergillus flavus (strain ATCC 200026 / FGSC A1120 / NRRL 3357 / JCM 12722 / SRRC 167) GN=AFLA_085020 PE=4 SV=1 - [B8MZL2_ASPFN]	metal ion binding			Pf00596	7913191	6
B8N4G3	Lactoylglutathione lyase OS=Aspergillus flavus (strain ATCC 200026 / FGSC A1120 / NRRL 3357 / JCM 12722 / SRRC 167) GN=AFLA_036660 PE=4 SV=1 - [B8N4G3_ASPFN]	catalytic activity;metal ion binding	cytoplasm;nucleus	metabolic process	Pf00903;Pf12681	7913814	6
B8N681	Tyrosinase, putative OS=Aspergillus flavus (strain ATCC 200026 / FGSC A1120 / NRRL 3357 / JCM 12722 / SRRC 167) GN=AFLA_018450 PE=4 SV=1 - [B8N681_ASPFN]	catalytic activity;metal ion binding		metabolic process	Pf00264	7911524	5
B8NIJ9	Tyrosinase, putative OS=Aspergillus flavus (strain ATCC 200026 / FGSC A1120 / NRRL 3357 / JCM 12722 / SRRC 167) GN=AFLA_067860 PE=4 SV=1 - [B8NIJ9_ASPFN]	catalytic activity;metal ion binding		metabolic process	Pf00264	7921544	5
B8N0Y3	Iron superoxide dismutase A, putative OS=Aspergillus flavus (strain ATCC 200026 / FGSC A1120 / NRRL 3357 / JCM 12722 / SRRC 167) GN=AFLA_027580 PE=4 SV=1 - [B8N0Y3_ASPFN]	antioxidant activity;catalytic activity;metal ion binding		metabolic process	Pf00081;Pf02777	7910261	5
B8MZ75	3-isopropylmalate dehydrogenase OS=Aspergillus flavus (strain ATCC 200026 / FGSC A1120 / NRRL 3357 / JCM 12722 / SRRC 167) GN=AFLA_083640 PE=3 SV=1 - [B8MZ75_ASPFN]	catalytic activity;metal ion binding;nucleotide binding	cytoplasm	metabolic process	Pf00180	7910725	4
B8NF17	Arginase, putative OS=Aspergillus flavus (strain ATCC 200026 / FGSC A1120 / NRRL 3357 / JCM 12722 / SRRC 167) GN=AFLA_058810 PE=3 SV=1 - [B8NF17_ASPFN]	catalytic activity;metal ion binding	membrane		Pf00491	7914905	4
B8NX75	Cytidine deaminase, putative OS=Aspergillus flavus (strain ATCC 200026 / FGSC A1120 / NRRL 3357 / JCM 12722 / SRRC 167) GN=AFLA_122630 PE=4 SV=1 - [B8NX75_ASPFN]	catalytic activity;metal ion binding		metabolic process	Pf00383	7911254	4
B8N2Z3	A-pheromone processing metallopeptidase Ste23 OS=Aspergillus flavus (strain ATCC 200026 / FGSC A1120 / NRRL 3357 / JCM 12722 / SRRC 167) GN=AFLA_025170 PE=3 SV=1 - [B8N2Z3_ASPFN]	catalytic activity;metal ion binding	membrane	metabolic process	Pf00675;Pf05193	7909207	3
B8N504	Putative uncharacterized protein OS=Aspergillus flavus (strain ATCC 200026 / FGSC A1120 / NRRL 3357 / JCM 12722 / SRRC 167) GN=AFLA_020420 PE=4 SV=1 - [B8N504_ASPFN]	catalytic activity;metal ion binding		metabolic process	Pf00775	7915081	3
B8NGN0	Cytochrome c OS=Aspergillus flavus (strain ATCC 200026 / FGSC A1120 / NRRL 3357 / JCM 12722 / SRRC 167) GN=AFLA_136570 PE=3 SV=1 - [B8NGN0_ASPFN]	metal ion binding	cytoplasm;membrane;mitochondrion	metabolic process;transport	Pf00034	7913613	3
B8N2R4	Alpha-amylase, putative OS=Aspergillus flavus (strain ATCC 200026 / FGSC A1120 / NRRL 3357 / JCM 12722 / SRRC 167) GN=AFLA_023480 PE=4 SV=1 - [B8N2R4_ASPFN]	catalytic activity;metal ion binding		metabolic process	Pf00128;Pf09260	7915807	3
B8NE30	Amine oxidase OS=Aspergillus flavus (strain ATCC 200026 / FGSC A1120 / NRRL 3357 / JCM 12722 / SRRC 167) GN=AFLA_057610 PE=3 SV=1 - [B8NE30_ASPFN]	catalytic activity;metal ion binding		metabolic process	Pf01179;Pf02727;Pf02728	7915752	2
B8NFR0	Mitochondrial inner membrane AAA protease Yta12, putative OS=Aspergillus flavus (strain ATCC 200026 / FGSC A1120 / NRRL 3357 / JCM 12722 / SRRC 167) GN=AFLA_133390 PE=3 SV=1 - [B8NFR0_ASPFN]	catalytic activity;metal ion binding;nucleotide binding	membrane	metabolic process;response to stimulus	Pf00004;Pf01434;Pf05496;Pf06068;Pf06480;Pf07724;Pf07728	7921456	2
B8NN93	Tyrosinase OS=Aspergillus flavus (strain ATCC 200026 / FGSC A1120 / NRRL 3357 / JCM 12722 / SRRC 167) GN=AFLA_125270 PE=4 SV=1 - [B8NN93_ASPFN]	catalytic activity;metal ion binding	membrane	metabolic process	Pf00264	7921875	2
B8NEH6	C2H2 finger and ankyrin domain protein, putative OS=Aspergillus flavus (strain ATCC 200026 / FGSC A1120 / NRRL 3357 / JCM 12722 / SRRC 167) GN=AFLA_061740 PE=4 SV=1 - [B8NEH6_ASPFN]	metal ion binding			Pf12796	7912530	2
B8NRE7	Aminopeptidase, putative OS=Aspergillus flavus (strain ATCC 200026 / FGSC A1120 / NRRL 3357 / JCM 12722 / SRRC 167) GN=AFLA_007140 PE=4 SV=1 - [B8NRE7_ASPFN]	catalytic activity;metal ion binding		metabolic process	Pf01433	7920476	2
B8N419	Superoxide dismutase OS=Aspergillus flavus (strain ATCC 200026 / FGSC A1120 / NRRL 3357 / JCM 12722 / SRRC 167) GN=AFLA_033420 PE=3 SV=1 - [B8N419_ASPFN]	antioxidant activity;catalytic activity;metal ion binding		metabolic process	Pf00081;Pf02777	7910190	2
B8N9V1	Cobalamin-independent methionine synthase MetH/D OS=Aspergillus flavus (strain ATCC 200026 / FGSC A1120 / NRRL 3357 / JCM 12722 / SRRC 167) GN=AFLA_112470 PE=3 SV=1 - [B8N9V1_ASPFN]	catalytic activity;metal ion binding	cytoplasm	metabolic process	Pf01717;Pf08267	7912748	2
B8N1I5	PHD transcription factor, putative OS=Aspergillus flavus (strain ATCC 200026 / FGSC A1120 / NRRL 3357 / JCM 12722 / SRRC 167) GN=AFLA_030500 PE=4 SV=1 - [B8N1I5_ASPFN]	catalytic activity;metal ion binding;protein binding			Pf00628;Pf01636	7919416	1
B8NSW1	Calnexin OS=Aspergillus flavus (strain ATCC 200026 / FGSC A1120 / NRRL 3357 / JCM 12722 / SRRC 167) GN=AFLA_051540 PE=3 SV=1 - [B8NSW1_ASPFN]	metal ion binding;protein binding	cytoplasm;endoplasmic reticulum;membrane	metabolic process	Pf00262	7909149	1
B8NKQ0	C6 transcription factor (NirA), putative OS=Aspergillus flavus (strain ATCC 200026 / FGSC A1120 / NRRL 3357 / JCM 12722 / SRRC 167) GN=AFLA_093040 PE=4 SV=1 - [B8NKQ0_ASPFN]	DNA binding;metal ion binding	membrane;nucleus	metabolic process;regulation of biological process	Pf00172;Pf04082	7913669	1
B8N0Z0	PHD finger domain protein (Ing1), putative OS=Aspergillus flavus (strain ATCC 200026 / FGSC A1120 / NRRL 3357 / JCM 12722 / SRRC 167) GN=AFLA_027650 PE=4 SV=1 - [B8N0Z0_ASPFN]	metal ion binding;protein binding			Pf00628;Pf12998	7910268	1
B8NWY1	Cytochrome P450, putative OS=Aspergillus flavus (strain ATCC 200026 / FGSC A1120 / NRRL 3357 / JCM 12722 / SRRC 167) GN=AFLA_121680 PE=3 SV=1 - [B8NWY1_ASPFN]	catalytic activity;metal ion binding		metabolic process	Pf00067	7918421	1
B8MWL1	Quinone oxidoreductase, putative OS=Aspergillus flavus (strain ATCC 200026 / FGSC A1120 / NRRL 3357 / JCM 12722 / SRRC 167) GN=AFLA_074690 PE=4 SV=1 - [B8MWL1_ASPFN]	catalytic activity;metal ion binding;nucleotide binding		metabolic process	Pf00107	7921132	1
B8NCU4	Cytochrome P450 alkane hydroxylase, putative OS=Aspergillus flavus (strain ATCC 200026 / FGSC A1120 / NRRL 3357 / JCM 12722 / SRRC 167) GN=AFLA_041790 PE=3 SV=1 - [B8NCU4_ASPFN]	catalytic activity;metal ion binding	membrane	metabolic process	Pf00067	7922012	1
B8NTG3	DNA-directed RNA polymerase OS=Aspergillus flavus (strain ATCC 200026 / FGSC A1120 / NRRL 3357 / JCM 12722 / SRRC 167) GN=AFLA_098030 PE=3 SV=1 - [B8NTG3_ASPFN]	catalytic activity;DNA binding;metal ion binding	nucleus	metabolic process	Pf00623;Pf04983;Pf04997;Pf04998;Pf05000	7910678	1
B8NJN4	Calcium channel subunit Cch1 OS=Aspergillus flavus (strain ATCC 200026 / FGSC A1120 / NRRL 3357 / JCM 12722 / SRRC 167) GN=AFLA_068440 PE=3 SV=1 - [B8NJN4_ASPFN]	metal ion binding;transporter activity	membrane	regulation of biological process;transport	Pf00520;Pf08016	7921602	1
B8NDM0	Amine oxidase OS=Aspergillus flavus (strain ATCC 200026 / FGSC A1120 / NRRL 3357 / JCM 12722 / SRRC 167) GN=AFLA_059590 PE=3 SV=1 - [B8NDM0_ASPFN]	catalytic activity;metal ion binding		metabolic process	Pf01179;Pf02728	7909585	1
B8N268	Amine oxidase OS=Aspergillus flavus (strain ATCC 200026 / FGSC A1120 / NRRL 3357 / JCM 12722 / SRRC 167) GN=AFLA_034620 PE=3 SV=1 - [B8N268_ASPFN]	catalytic activity;metal ion binding	membrane	metabolic process	Pf01179;Pf02727	7917147	1
B8NMJ0	Adam, putative OS=Aspergillus flavus (strain ATCC 200026 / FGSC A1120 / NRRL 3357 / JCM 12722 / SRRC 167) GN=AFLA_124260 PE=4 SV=1 - [B8NMJ0_ASPFN]	catalytic activity;metal ion binding;nucleotide binding	membrane	metabolic process	Pf00106;Pf00200;Pf01421	7909653	1
B8NE36	Neutral protease 2, putative OS=Aspergillus flavus (strain ATCC 200026 / FGSC A1120 / NRRL 3357 / JCM 12722 / SRRC 167) GN=AFLA_057670 PE=3 SV=1 - [B8NE36_ASPFN]	catalytic activity;metal ion binding		metabolic process	Pf02102	7915758	1
B8N5V9	Multicopper oxidase, putative OS=Aspergillus flavus (strain ATCC 200026 / FGSC A1120 / NRRL 3357 / JCM 12722 / SRRC 167) GN=AFLA_014520 PE=4 SV=1 - [B8N5V9_ASPFN]	catalytic activity;metal ion binding	membrane	metabolic process	Pf07731;Pf07732	7916365	1
B8NJ95	Tyrosinase domain protein OS=Aspergillus flavus (strain ATCC 200026 / FGSC A1120 / NRRL 3357 / JCM 12722 / SRRC 167) GN=AFLA_065280 PE=4 SV=1 - [B8NJ95_ASPFN]	catalytic activity;metal ion binding		metabolic process	Pf00264	7917738	1
B8N959	Sodium P-type ATPase, putative OS=Aspergillus flavus (strain ATCC 200026 / FGSC A1120 / NRRL 3357 / JCM 12722 / SRRC 167) GN=AFLA_110050 PE=3 SV=1 - [B8N959_ASPFN]	catalytic activity;metal ion binding;nucleotide binding;transporter activity	membrane	metabolic process;transport	Pf00122;Pf00689;Pf00690;Pf00702;Pf08282	7914767	1
B8MZD9	Cytochrome P450 monooxygenase, putative OS=Aspergillus flavus (strain ATCC 200026 / FGSC A1120 / NRRL 3357 / JCM 12722 / SRRC 167) GN=AFLA_084280 PE=3 SV=1 - [B8MZD9_ASPFN]	catalytic activity;metal ion binding	membrane	metabolic process	Pf00067	7910869	1
B8NLX2	Agmatinase, putative OS=Aspergillus flavus (strain ATCC 200026 / FGSC A1120 / NRRL 3357 / JCM 12722 / SRRC 167) GN=AFLA_094280 PE=3 SV=1 - [B8NLX2_ASPFN]	catalytic activity;metal ion binding			Pf00491	7919520	1
B8N7E8	Aminotransferase, class V, putative OS=Aspergillus flavus (strain ATCC 200026 / FGSC A1120 / NRRL 3357 / JCM 12722 / SRRC 167) GN=AFLA_021700 PE=3 SV=1 - [B8N7E8_ASPFN]	catalytic activity;metal ion binding	cytoplasm;mitochondrion	metabolic process	Pf00266;Pf02310	7920058	1
B8NCN2	Alcohol dehydrogenase, putative OS=Aspergillus flavus (strain ATCC 200026 / FGSC A1120 / NRRL 3357 / JCM 12722 / SRRC 167) GN=AFLA_039390 PE=4 SV=1 - [B8NCN2_ASPFN]	catalytic activity;metal ion binding;nucleotide binding	membrane	metabolic process	Pf00107;Pf08240	7911431	1
B8NW31	Cytochrome b-c1 complex subunit Rieske, mitochondrial OS=Aspergillus flavus (strain ATCC 200026 / FGSC A1120 / NRRL 3357 / JCM 12722 / SRRC 167) GN=AFLA_119590 PE=3 SV=1 - [B8NW31_ASPFN]	catalytic activity;metal ion binding;transporter activity	cytoplasm;membrane;mitochondrion	metabolic process;transport	Pf00355;Pf02921	7919652	1

## Sheet: Protein binding
Accession	Description	Molecular Function	Cellular Component	Biological Process	Pfam IDs	Gene IDs	?# PSMs
B8N106	Alkaline protease 1 OS=Aspergillus flavus (strain ATCC 200026 / FGSC A1120 / NRRL 3357 / JCM 12722 / SRRC 167) GN=alp1 PE=1 SV=1 - [ORYZ_ASPFN]	catalytic activity;protein binding	extracellular	metabolic process;regulation of biological process	Pf00082;Pf05922	7910284	1144
B8N277	Putative uncharacterized protein OS=Aspergillus flavus (strain ATCC 200026 / FGSC A1120 / NRRL 3357 / JCM 12722 / SRRC 167) GN=AFLA_034710 PE=4 SV=1 - [B8N277_ASPFN]	protein binding			Pf10282	7917156	86
B8NJZ8	Putative uncharacterized protein OS=Aspergillus flavus (strain ATCC 200026 / FGSC A1120 / NRRL 3357 / JCM 12722 / SRRC 167) GN=AFLA_070470 PE=4 SV=1 - [B8NJZ8_ASPFN]	protein binding				7914409	44
B8MW81	Putative uncharacterized protein OS=Aspergillus flavus (strain ATCC 200026 / FGSC A1120 / NRRL 3357 / JCM 12722 / SRRC 167) GN=AFLA_074280 PE=4 SV=1 - [B8MW81_ASPFN]	protein binding			Pf10282	7911737	38
B8N6C5	Factor for adipocyte differentiation, putative OS=Aspergillus flavus (strain ATCC 200026 / FGSC A1120 / NRRL 3357 / JCM 12722 / SRRC 167) GN=AFLA_018890 PE=4 SV=1 - [B8N6C5_ASPFN]	catalytic activity;protein binding	membrane	metabolic process	Pf00041;Pf00657	7912132	28
B8MW82	Putative uncharacterized protein OS=Aspergillus flavus (strain ATCC 200026 / FGSC A1120 / NRRL 3357 / JCM 12722 / SRRC 167) GN=AFLA_074290 PE=4 SV=1 - [B8MW82_ASPFN]	protein binding			Pf10282	7911738	24
B8MY11	Oligopeptidase family protein OS=Aspergillus flavus (strain ATCC 200026 / FGSC A1120 / NRRL 3357 / JCM 12722 / SRRC 167) GN=AFLA_079480 PE=4 SV=1 - [B8MY11_ASPFN]	catalytic activity;protein binding		metabolic process	Pf00326;Pf05448;Pf12697	7915308	19
B8N0V3	Polyubiquitin UbiD/Ubi4, putative OS=Aspergillus flavus (strain ATCC 200026 / FGSC A1120 / NRRL 3357 / JCM 12722 / SRRC 167) GN=AFLA_026380 PE=4 SV=1 - [B8N0V3_ASPFN]	protein binding		metabolic process	Pf00240;Pf11976	7919326	17
B8NUE0	Autophagic serine protease Alp2 OS=Aspergillus flavus (strain ATCC 200026 / FGSC A1120 / NRRL 3357 / JCM 12722 / SRRC 167) GN=AFLA_099020 PE=4 SV=1 - [B8NUE0_ASPFN]	catalytic activity;protein binding		metabolic process;regulation of biological process	Pf00082;Pf05922	7912862	14
B8NUP8	Aspartate-semialdehyde dehydrogenase OS=Aspergillus flavus (strain ATCC 200026 / FGSC A1120 / NRRL 3357 / JCM 12722 / SRRC 167) GN=AFLA_101010 PE=3 SV=1 - [B8NUP8_ASPFN]	catalytic activity;nucleotide binding;protein binding	cytoplasm	metabolic process	Pf01118;Pf02774	7918718	9
B8N1S1	Nuclear transport factor NTF-2, putative OS=Aspergillus flavus (strain ATCC 200026 / FGSC A1120 / NRRL 3357 / JCM 12722 / SRRC 167) GN=AFLA_032250 PE=4 SV=1 - [B8N1S1_ASPFN]	protein binding	nucleus	transport	Pf02136	7919672	6
B8MWB7	ABC transporter (Adp1), putative OS=Aspergillus flavus (strain ATCC 200026 / FGSC A1120 / NRRL 3357 / JCM 12722 / SRRC 167) GN=AFLA_088070 PE=4 SV=1 - [B8MWB7_ASPFN]	catalytic activity;nucleotide binding;protein binding	membrane	metabolic process	Pf00005;Pf01061	7917287	3
B8NRE3	WD repeat protein OS=Aspergillus flavus (strain ATCC 200026 / FGSC A1120 / NRRL 3357 / JCM 12722 / SRRC 167) GN=AFLA_007100 PE=4 SV=1 - [B8NRE3_ASPFN]	protein binding			Pf04762	7920473	3
B8NAS9	Peptidyl-prolyl cis-trans isomerase Cpr7, putative OS=Aspergillus flavus (strain ATCC 200026 / FGSC A1120 / NRRL 3357 / JCM 12722 / SRRC 167) GN=AFLA_043040 PE=4 SV=1 - [B8NAS9_ASPFN]	catalytic activity;protein binding	cytoplasm	metabolic process	Pf00160	7913078	2
B8NLV2	Kinesin family protein OS=Aspergillus flavus (strain ATCC 200026 / FGSC A1120 / NRRL 3357 / JCM 12722 / SRRC 167) GN=AFLA_094080 PE=3 SV=1 - [B8NLV2_ASPFN]	catalytic activity;motor activity;nucleotide binding;protein binding	cytoskeleton	cellular component movement	Pf00225	7916680	2
B8N1I5	PHD transcription factor, putative OS=Aspergillus flavus (strain ATCC 200026 / FGSC A1120 / NRRL 3357 / JCM 12722 / SRRC 167) GN=AFLA_030500 PE=4 SV=1 - [B8N1I5_ASPFN]	catalytic activity;metal ion binding;protein binding			Pf00628;Pf01636	7919416	1
B8NEZ7	HLH transcription factor, putative OS=Aspergillus flavus (strain ATCC 200026 / FGSC A1120 / NRRL 3357 / JCM 12722 / SRRC 167) GN=AFLA_058610 PE=4 SV=1 - [B8NEZ7_ASPFN]	protein binding	membrane		Pf00010;Pf09427	7914885	1
B8NSW1	Calnexin OS=Aspergillus flavus (strain ATCC 200026 / FGSC A1120 / NRRL 3357 / JCM 12722 / SRRC 167) GN=AFLA_051540 PE=3 SV=1 - [B8NSW1_ASPFN]	metal ion binding;protein binding	cytoplasm;endoplasmic reticulum;membrane	metabolic process	Pf00262	7909149	1
B8N6Q1	Kinesin, putative OS=Aspergillus flavus (strain ATCC 200026 / FGSC A1120 / NRRL 3357 / JCM 12722 / SRRC 167) GN=AFLA_015640 PE=4 SV=1 - [B8N6Q1_ASPFN]	nucleotide binding;protein binding			Pf00931	7908903	1
B8NWG1	Two-component sensor protein histidine protein kinase, putative OS=Aspergillus flavus (strain ATCC 200026 / FGSC A1120 / NRRL 3357 / JCM 12722 / SRRC 167) GN=AFLA_119980 PE=4 SV=1 - [B8NWG1_ASPFN]	catalytic activity;nucleotide binding;protein binding;receptor activity;signal transducer activity	membrane	cell communication;metabolic process;regulation of biological process;response to stimulus	Pf00512;Pf02458;Pf02518	7922135	1
B8N0Z0	PHD finger domain protein (Ing1), putative OS=Aspergillus flavus (strain ATCC 200026 / FGSC A1120 / NRRL 3357 / JCM 12722 / SRRC 167) GN=AFLA_027650 PE=4 SV=1 - [B8N0Z0_ASPFN]	metal ion binding;protein binding			Pf00628;Pf12998	7910268	1
B8N1A8	Calmodulin-binding protein Sha1, putative OS=Aspergillus flavus (strain ATCC 200026 / FGSC A1120 / NRRL 3357 / JCM 12722 / SRRC 167) GN=AFLA_029730 PE=4 SV=1 - [B8N1A8_ASPFN]	protein binding	membrane			7917902	1
B8NCA7	Kinesin light chain, putative OS=Aspergillus flavus (strain ATCC 200026 / FGSC A1120 / NRRL 3357 / JCM 12722 / SRRC 167) GN=AFLA_040820 PE=4 SV=1 - [B8NCA7_ASPFN]	nucleotide binding;protein binding	membrane			7920610	1
B8NJH7	Polyketide synthase, putative OS=Aspergillus flavus (strain ATCC 200026 / FGSC A1120 / NRRL 3357 / JCM 12722 / SRRC 167) GN=AFLA_066980 PE=4 SV=1 - [B8NJH7_ASPFN]	catalytic activity;nucleotide binding;protein binding	membrane	metabolic process	Pf00106;Pf00108;Pf00109;Pf00550;Pf00698;Pf02801;Pf08241;Pf08242;Pf08659	7921125	1
B8MZV1	Coatomer subunit alpha, putative OS=Aspergillus flavus (strain ATCC 200026 / FGSC A1120 / NRRL 3357 / JCM 12722 / SRRC 167) GN=AFLA_085910 PE=4 SV=1 - [B8MZV1_ASPFN]	protein binding;structural molecule activity	cytoplasm;Golgi;membrane	transport	Pf00400;Pf00637;Pf04053;Pf06957	7910542	1
B8N953	SNARE protein Ykt6, putative OS=Aspergillus flavus (strain ATCC 200026 / FGSC A1120 / NRRL 3357 / JCM 12722 / SRRC 167) GN=AFLA_109990 PE=4 SV=1 - [B8N953_ASPFN]	catalytic activity;protein binding	cytoplasm;endosome;Golgi;membrane;mitochondrion;vacuole	cell organization and biogenesis;transport	Pf00957	7914761	1
B8MYC2	Transcription initiation factor TFIID subunit, putative OS=Aspergillus flavus (strain ATCC 200026 / FGSC A1120 / NRRL 3357 / JCM 12722 / SRRC 167) GN=AFLA_080590 PE=4 SV=1 - [B8MYC2_ASPFN]	protein binding;RNA binding	membrane;nucleus	metabolic process;regulation of biological process	Pf00400;Pf04494;Pf08513	7912046	1
B8NYL1	AAA family ATPase, putative OS=Aspergillus flavus (strain ATCC 200026 / FGSC A1120 / NRRL 3357 / JCM 12722 / SRRC 167) GN=AFLA_011810 PE=4 SV=1 - [B8NYL1_ASPFN]	catalytic activity;nucleotide binding;protein binding;RNA binding		metabolic process;response to stimulus	Pf00004;Pf00439;Pf00910;Pf01057;Pf01695;Pf05496;Pf06068;Pf07724;Pf07726;Pf07728	7910747	1
B8NMJ6	Putative uncharacterized protein OS=Aspergillus flavus (strain ATCC 200026 / FGSC A1120 / NRRL 3357 / JCM 12722 / SRRC 167) GN=AFLA_124320 PE=4 SV=1 - [B8NMJ6_ASPFN]	catalytic activity;protein binding		metabolic process	Pf04616;Pf07974	7909659	1
B8NRC2	Ubiquitin carboxyl-terminal hydrolase OS=Aspergillus flavus (strain ATCC 200026 / FGSC A1120 / NRRL 3357 / JCM 12722 / SRRC 167) GN=AFLA_005970 PE=3 SV=1 - [B8NRC2_ASPFN]	catalytic activity;protein binding		metabolic process	Pf00443;Pf00917	7913255	1
B8NGT2	Chromosome segregation protein SudA, putative OS=Aspergillus flavus (strain ATCC 200026 / FGSC A1120 / NRRL 3357 / JCM 12722 / SRRC 167) GN=AFLA_138000 PE=4 SV=1 - [B8NGT2_ASPFN]	catalytic activity;motor activity;nucleotide binding;protein binding	chromosome;cytoskeleton;membrane	cell organization and biogenesis;metabolic process;regulation of biological process;transport	Pf00529;Pf01576;Pf02463;Pf04156;Pf05557;Pf06470;Pf09726;Pf10186;Pf12128	7915531	1
B8N044	Structural maintenance of chromosomes protein OS=Aspergillus flavus (strain ATCC 200026 / FGSC A1120 / NRRL 3357 / JCM 12722 / SRRC 167) GN=AFLA_086840 PE=3 SV=1 - [B8N044_ASPFN]	nucleotide binding;protein binding	chromosome;membrane;nucleus	cell organization and biogenesis;metabolic process;response to stimulus	Pf02463;Pf04156;Pf06470;Pf12128	7909830	1
B8NXY3	Putative uncharacterized protein OS=Aspergillus flavus (strain ATCC 200026 / FGSC A1120 / NRRL 3357 / JCM 12722 / SRRC 167) GN=AFLA_009530 PE=4 SV=1 - [B8NXY3_ASPFN]	nucleotide binding;protein binding		metabolic process;response to stimulus	Pf00183;Pf05262;Pf10243	7921002	1
B8NSS2	Guanine nucleotide exchange factor Vps9, putative OS=Aspergillus flavus (strain ATCC 200026 / FGSC A1120 / NRRL 3357 / JCM 12722 / SRRC 167) GN=AFLA_050230 PE=4 SV=1 - [B8NSS2_ASPFN]	protein binding	membrane		Pf02204;Pf02845	7911852	1
B8NIQ0	Heat shock protein/chaperonin HSP78, putative OS=Aspergillus flavus (strain ATCC 200026 / FGSC A1120 / NRRL 3357 / JCM 12722 / SRRC 167) GN=AFLA_068370 PE=3 SV=1 - [B8NIQ0_ASPFN]	catalytic activity;enzyme regulator activity;motor activity;nucleotide binding;protein binding	cytoskeleton	metabolic process;response to stimulus	Pf00004;Pf01025;Pf01576;Pf03962;Pf07724;Pf07728;Pf10431	7921595	1
B8MZ59	Importin beta-2 subunit, putative OS=Aspergillus flavus (strain ATCC 200026 / FGSC A1120 / NRRL 3357 / JCM 12722 / SRRC 167) GN=AFLA_083480 PE=4 SV=1 - [B8MZ59_ASPFN]	protein binding	membrane		Pf02985	7916345	1

## Sheet: Transporter activity
Accession	Description	Molecular Function	Cellular Component	Biological Process	Pfam IDs	Gene IDs	?# PSMs
B8N950	Putative uncharacterized protein OS=Aspergillus flavus (strain ATCC 200026 / FGSC A1120 / NRRL 3357 / JCM 12722 / SRRC 167) GN=AFLA_109960 PE=4 SV=1 - [B8N950_ASPFN]	transporter activity	membrane	transport	Pf01547	7914758	2
B8NY28	ABC multidrug transporter, putative OS=Aspergillus flavus (strain ATCC 200026 / FGSC A1120 / NRRL 3357 / JCM 12722 / SRRC 167) GN=AFLA_009980 PE=3 SV=1 - [B8NY28_ASPFN]	catalytic activity;nucleotide binding;transporter activity	membrane	metabolic process;transport	Pf00005;Pf00664	7921047	1
B8NJN4	Calcium channel subunit Cch1 OS=Aspergillus flavus (strain ATCC 200026 / FGSC A1120 / NRRL 3357 / JCM 12722 / SRRC 167) GN=AFLA_068440 PE=3 SV=1 - [B8NJN4_ASPFN]	metal ion binding;transporter activity	membrane	regulation of biological process;transport	Pf00520;Pf08016	7921602	1
B8NDM7	Aquaporin transporter, putative OS=Aspergillus flavus (strain ATCC 200026 / FGSC A1120 / NRRL 3357 / JCM 12722 / SRRC 167) GN=AFLA_059660 PE=3 SV=1 - [B8NDM7_ASPFN]	transporter activity	membrane	transport	Pf00230	7912650	1
B8NRS8	Mitochondrial ADP,ATP carrier protein (Ant), putative OS=Aspergillus flavus (strain ATCC 200026 / FGSC A1120 / NRRL 3357 / JCM 12722 / SRRC 167) GN=AFLA_050690 PE=3 SV=1 - [B8NRS8_ASPFN]	transporter activity	cytoplasm;membrane;mitochondrion	transport	Pf00153	7916236	1
B8N959	Sodium P-type ATPase, putative OS=Aspergillus flavus (strain ATCC 200026 / FGSC A1120 / NRRL 3357 / JCM 12722 / SRRC 167) GN=AFLA_110050 PE=3 SV=1 - [B8N959_ASPFN]	catalytic activity;metal ion binding;nucleotide binding;transporter activity	membrane	metabolic process;transport	Pf00122;Pf00689;Pf00690;Pf00702;Pf08282	7914767	1
B8NWC9	ATP synthase subunit beta OS=Aspergillus flavus (strain ATCC 200026 / FGSC A1120 / NRRL 3357 / JCM 12722 / SRRC 167) GN=AFLA_119660 PE=3 SV=1 - [B8NWC9_ASPFN]	catalytic activity;nucleotide binding;transporter activity	cytoplasm;membrane;mitochondrion	metabolic process;transport	Pf00006;Pf00306;Pf02874	7919659	1
B8N2F7	MFS phospholipid transporter (Git1), putative OS=Aspergillus flavus (strain ATCC 200026 / FGSC A1120 / NRRL 3357 / JCM 12722 / SRRC 167) GN=AFLA_036420 PE=4 SV=1 - [B8N2F7_ASPFN]	transporter activity	membrane	transport	Pf00083;Pf07690	7913790	1
B8ND29	Amino acid transporter, putative OS=Aspergillus flavus (strain ATCC 200026 / FGSC A1120 / NRRL 3357 / JCM 12722 / SRRC 167) GN=AFLA_055000 PE=4 SV=1 - [B8ND29_ASPFN]	transporter activity	membrane	transport	Pf00324	7911307	1
B8NX63	ABC multidrug transporter, putative OS=Aspergillus flavus (strain ATCC 200026 / FGSC A1120 / NRRL 3357 / JCM 12722 / SRRC 167) GN=AFLA_122510 PE=4 SV=1 - [B8NX63_ASPFN]	catalytic activity;nucleotide binding;transporter activity	membrane	metabolic process;transport	Pf00005;Pf01061;Pf06422;Pf12698	7911242	1
B8NIS9	High affinity methionine permease OS=Aspergillus flavus (strain ATCC 200026 / FGSC A1120 / NRRL 3357 / JCM 12722 / SRRC 167) GN=AFLA_069570 PE=4 SV=1 - [B8NIS9_ASPFN]	transporter activity	membrane	transport	Pf00324;Pf01490	7914122	1
B8NW31	Cytochrome b-c1 complex subunit Rieske, mitochondrial OS=Aspergillus flavus (strain ATCC 200026 / FGSC A1120 / NRRL 3357 / JCM 12722 / SRRC 167) GN=AFLA_119590 PE=3 SV=1 - [B8NW31_ASPFN]	catalytic activity;metal ion binding;transporter activity	cytoplasm;membrane;mitochondrion	metabolic process;transport	Pf00355;Pf02921	7919652	1
