# Supplementary material for: Data set for the mass spectrometry based exoproteome analysis of Aspergillus flavus isolates
Source: Data Brief. 2014 Dec 15;2:42–7. doi: 10.1016/j.dib.2014.12.001 (PMC4459775; doi:10.1016/j.dib.2014.12.001)
Supplement: Supplementary file 1 — Supplementary material [file mmc1.zip › Supplementary Table 4.xlsx]

## Sheet: Proteases
Accession	Description	Gene Ontology molecular function	Gene Ontology biological process	MEROPS	∑Coverage	∑# Proteins	∑# Unique Peptides	∑# Peptides	∑# PSMs	Molecular Function	Cellular Component	Biological Process	Pfam IDs	Gene IDs	# AAs	MW [kDa]	calc. pI
B8NC58	Extracellular metalloproteinase mep OS=Aspergillus flavus (strain ATCC 200026 / FGSC A1120 / NRRL 3357 / JCM 12722 / SRRC 167) GN=mep PE=3 SV=1 - [MEP1_ASPFN]	Peptidase activity [GO:0008233]	Proteolysis [GO:0006508]	M36.001	31.97	1	18	18	1289	catalytic activity; metal ion binding	extracellular; membrane	metabolic process	Pf02128; Pf07504	7911185	635	69.3	5.27
B8N106	Alkaline protease 1 OS=Aspergillus flavus (strain ATCC 200026 / FGSC A1120 / NRRL 3357 / JCM 12722 / SRRC 167) GN=alp1 PE=1 SV=1 - [ORYZ_ASPFN]	Peptidase activity [GO:0008233]	Proteolysis [GO:0006508]	S08.053	32.26	1	11	11	1144	catalytic activity; protein binding	extracellular	metabolic process; regulation of biological process	Pf00082; Pf05922	7910284	403	42.5	6.38
B8NBM3	Probable dipeptidyl-peptidase 5 OS=Aspergillus flavus (strain ATCC 200026 / FGSC A1120 / NRRL 3357 / JCM 12722 / SRRC 167) GN=dpp5 PE=3 SV=2 - [DPP5_ASPFN]	Peptidase activity [GO:0008233]	Proteolysis [GO:0006508]	S09.012	34.21	1	23	23	549	catalytic activity	extracellular	metabolic process	Pf00326; Pf12697		725	80.3	4.83
B8NJB2	Neutral protease 2 homolog AFLA_065450 OS=Aspergillus flavus (strain ATCC 200026 / FGSC A1120 / NRRL 3357 / JCM 12722 / SRRC 167) GN=AFLA_065450 PE=3 SV=1 - [NPIIA_ASPFN]	Peptidase activity [GO:0008233]	Proteolysis [GO:0006508]		5.45	1	3	3	284	catalytic activity; metal ion binding	extracellular	metabolic process	Pf02102	7911949	404	42.8	5.36
B8N270	Aminopeptidase Y, putative OS=Aspergillus flavus (strain ATCC 200026 / FGSC A1120 / NRRL 3357 / JCM 12722 / SRRC 167) GN=AFLA_034640 PE=4 SV=1 - [B8N270_ASPFN]	Peptidase activity [GO:0008233]	Proteolysis [GO:0006508]	M28.001	38.91	1	14	14	244	catalytic activity; metal ion binding	membrane	metabolic process	Pf02225; Pf04389	7917149	496	53.5	5.1
B8NCG4	Putative uncharacterized protein OS=Aspergillus flavus (strain ATCC 200026 / FGSC A1120 / NRRL 3357 / JCM 12722 / SRRC 167) GN=AFLA_038700 PE=4 SV=1 - [B8NCG4_ASPFN]	Peptidase activity [GO:0008233]	Proteolysis [GO:0006508]	M28.006	31.85	1	10	10	223	catalytic activity		metabolic process	Pf01546; Pf04389	7911202	427	47.1	5.29
B8N970	Probable dipeptidyl peptidase 4 OS=Aspergillus flavus (strain ATCC 200026 / FGSC A1120 / NRRL 3357 / JCM 12722 / SRRC 167) GN=dpp4 PE=3 SV=1 - [DPP4_ASPFN]	Peptidase activity [GO:0008233]	Proteolysis [GO:0006508]	S09.008	15.43	1	11	11	195	catalytic activity	extracellular; membrane	metabolic process	Pf00326; Pf00930	7914778	771	86.8	5.12
B8NAJ8	Tripeptidyl-peptidase (TppA), putative OS=Aspergillus flavus (strain ATCC 200026 / FGSC A1120 / NRRL 3357 / JCM 12722 / SRRC 167) GN=AFLA_040430 PE=4 SV=1 - [B8NAJ8_ASPFN]	Peptidase activity [GO:0008233]	Proteolysis [GO:0006508]		16.74	1	5	5	190	catalytic activity	membrane	metabolic process	Pf00082; Pf09286	7920571	466	50.7	5.62
B8NQR5	Extracellular serine carboxypeptidase, putative OS=Aspergillus flavus (strain ATCC 200026 / FGSC A1120 / NRRL 3357 / JCM 12722 / SRRC 167) GN=AFLA_002090 PE=4 SV=1 - [B8NQR5_ASPFN]	Peptidase activity [GO:0008233]	Proteolysis [GO:0006508]	S28.004	19.02	1	10	10	176	catalytic activity		metabolic process	Pf05577	7916090	573	63.7	4.93
B8N7M4	Serine peptidase, putative OS=Aspergillus flavus (strain ATCC 200026 / FGSC A1120 / NRRL 3357 / JCM 12722 / SRRC 167) GN=AFLA_104670 PE=4 SV=1 - [B8N7M4_ASPFN]	Peptidase activity [GO:0008233]	Proteolysis [GO:0006508]	S28.004	33.2	1	11	11	148	catalytic activity	membrane	metabolic process	Pf05577; Pf12697	7912240	515	56.8	5
B8NEE0	Pyridine nucleotide-disulphide oxidoreductase family protein OS=Aspergillus flavus (strain ATCC 200026 / FGSC A1120 / NRRL 3357 / JCM 12722 / SRRC 167) GN=AFLA_060490 PE=4 SV=1 - [B8NEE0_ASPFN]	Peptidase activity [GO:0008233]	Proteolysis [GO:0006508]		13.19	1	12	12	142	catalytic activity; nucleotide binding		metabolic process	Pf03572; Pf07992	7914227	963	105.1	5.39
B8NJC1	Extracellular lipase, putative OS=Aspergillus flavus (strain ATCC 200026 / FGSC A1120 / NRRL 3357 / JCM 12722 / SRRC 167) GN=AFLA_065540 PE=4 SV=1 - [B8NJC1_ASPFN]	Peptidase activity [GO:0008233]	Proteolysis [GO:0006508]		11.53	1	4	4	136	catalytic activity	membrane	metabolic process	Pf01764; Pf04389	7911958	425	46.2	5.69
B8NKD4	Putative uncharacterized protein OS=Aspergillus flavus (strain ATCC 200026 / FGSC A1120 / NRRL 3357 / JCM 12722 / SRRC 167) GN=AFLA_090090 PE=4 SV=1 - [B8NKD4_ASPFN]	Peptidase activity [GO:0008233]	Proteolysis [GO:0006508]		27.39	1	13	13	109	catalytic activity; metal ion binding	membrane	metabolic process	Pf00246	7917008	533	58.4	4.78
B8N8P6	Dipeptidase, putative OS=Aspergillus flavus (strain ATCC 200026 / FGSC A1120 / NRRL 3357 / JCM 12722 / SRRC 167) GN=AFLA_108410 PE=4 SV=1 - [B8N8P6_ASPFN]	Peptidase activity [GO:0008233]	Proteolysis [GO:0006508]		47.77	1	14	14	105	catalytic activity		metabolic process	Pf01244	7914213	404	44.3	5.8
B8NWI1	Pheromone processing carboxypeptidase (Sxa2), putative OS=Aspergillus flavus (strain ATCC 200026 / FGSC A1120 / NRRL 3357 / JCM 12722 / SRRC 167) GN=AFLA_120180 PE=4 SV=1 - [B8NWI1_ASPFN]	Peptidase activity [GO:0008233]	Proteolysis [GO:0006508]	S10.006	13.06	1	5	6	104	catalytic activity		metabolic process	Pf00450	7922155	513	57.7	4.78
B8MWN6	Viral-enhancing factor, putative OS=Aspergillus flavus (strain ATCC 200026 / FGSC A1120 / NRRL 3357 / JCM 12722 / SRRC 167) GN=AFLA_074940 PE=4 SV=1 - [B8MWN6_ASPFN]			M60.003	19.11	1	12	12	82				Pf03272	7921157	858	95.9	5.81
B8NWE1	Neutral protease 2 homolog AFLA_119780 OS=Aspergillus flavus (strain ATCC 200026 / FGSC A1120 / NRRL 3357 / JCM 12722 / SRRC 167) GN=AFLA_119780 PE=3 SV=1 - [NPIIB_ASPFN]	Peptidase activity [GO:0008233]	Proteolysis [GO:0006508]	M35.002	34.15	2	7	7	76	catalytic activity; metal ion binding	extracellular	metabolic process	Pf02102	7922115	284	30.3	4.82
B8NCU7	Probable rhamnogalacturonate lyase A OS=Aspergillus flavus (strain ATCC 200026 / FGSC A1120 / NRRL 3357 / JCM 12722 / SRRC 167) GN=rglA PE=3 SV=1 - [RGLA_ASPFN]	Peptidase activity [GO:0008233]			23.86	1	8	8	76	catalytic activity	extracellular	metabolic process	Pf09284	7922015	528	56.9	4.74
B8NBI2	Probable acetylxylan esterase A OS=Aspergillus flavus (strain ATCC 200026 / FGSC A1120 / NRRL 3357 / JCM 12722 / SRRC 167) GN=axeA PE=3 SV=1 - [AXE1_ASPFN]	Peptidase activity [GO:0008233]	Proteolysis [GO:0006508]		21.82	1	3	3	70	catalytic activity	extracellular; membrane	metabolic process	Pf00326; Pf10503	7912441	307	33.3	4.96
B8NLK5	Serine carboxypeptidase, putative OS=Aspergillus flavus (strain ATCC 200026 / FGSC A1120 / NRRL 3357 / JCM 12722 / SRRC 167) GN=AFLA_092210 PE=4 SV=1 - [B8NLK5_ASPFN]	Peptidase activity [GO:0008233]	Proteolysis [GO:0006508]	S10.006	14.66	1	7	8	68	catalytic activity		metabolic process	Pf00450	7918354	532	59.5	4.93
B8NPM2	Tripeptidyl peptidase A OS=Aspergillus flavus (strain ATCC 200026 / FGSC A1120 / NRRL 3357 / JCM 12722 / SRRC 167) GN=AFLA_000860 PE=4 SV=1 - [B8NPM2_ASPFN]	Peptidase activity [GO:0008233]	Proteolysis [GO:0006508]		15.99	1	8	8	57	catalytic activity		metabolic process	Pf09286	7921799	594	63.5	5.16
B8N4P0	Probable carboxypeptidase AFLA_037450 OS=Aspergillus flavus (strain ATCC 200026 / FGSC A1120 / NRRL 3357 / JCM 12722 / SRRC 167) GN=AFLA_037450 PE=3 SV=1 - [P20D2_ASPFN]	Peptidase activity [GO:0008233]	Proteolysis [GO:0006508]		19.77	1	7	7	49	catalytic activity; metal ion binding	extracellular	metabolic process	Pf01546; Pf07687	7919708	430	45.8	5.06
B8N3P1	Aspartic endopeptidase Pep2 OS=Aspergillus flavus (strain ATCC 200026 / FGSC A1120 / NRRL 3357 / JCM 12722 / SRRC 167) GN=AFLA_031250 PE=3 SV=1 - [B8N3P1_ASPFN]	Peptidase activity [GO:0008233]	Proteolysis [GO:0006508]	A01.018	17.38	1	8	8	43	catalytic activity		metabolic process	Pf00026	7921692	397	43.1	4.94
B8N973	Anticoagulant protein C, putative OS=Aspergillus flavus (strain ATCC 200026 / FGSC A1120 / NRRL 3357 / JCM 12722 / SRRC 167) GN=AFLA_110190 PE=3 SV=1 - [B8N973_ASPFN]	Peptidase activity [GO:0008233]	Proteolysis [GO:0006508]		22.22	1	5	5	43	catalytic activity		metabolic process	Pf00089	7914781	333	36.8	5.57
B8NER1	Putative uncharacterized protein OS=Aspergillus flavus (strain ATCC 200026 / FGSC A1120 / NRRL 3357 / JCM 12722 / SRRC 167) GN=AFLA_063480 PE=4 SV=1 - [B8NER1_ASPFN]	Peptidase activity [GO:0008233]	Proteolysis [GO:0006508]		9.09	1	2	2	43	catalytic activity	membrane	metabolic process	Pf00326; Pf05448	7918603	275	29	4.44
B8NK32	Cholinesterase, putative OS=Aspergillus flavus (strain ATCC 200026 / FGSC A1120 / NRRL 3357 / JCM 12722 / SRRC 167) GN=AFLA_070810 PE=4 SV=1 - [B8NK32_ASPFN]	Peptidase activity [GO:0008233]	Proteolysis [GO:0006508]		9.35	2	7	7	31	catalytic activity		metabolic process	Pf00135; Pf00326; Pf07859	7914443	727	78.3	5.53
B8MXA2	Metallopeptidase MepB OS=Aspergillus flavus (strain ATCC 200026 / FGSC A1120 / NRRL 3357 / JCM 12722 / SRRC 167) GN=AFLA_076890 PE=3 SV=1 - [B8MXA2_ASPFN]	Peptidase activity [GO:0008233]	Proteolysis [GO:0006508]	M03.009	10.2	1	7	7	29	catalytic activity; metal ion binding		metabolic process	Pf01432	7916584	716	81.6	5.78
B8NQJ3	Vacuolar aspartyl aminopeptidase Lap4, putative OS=Aspergillus flavus (strain ATCC 200026 / FGSC A1120 / NRRL 3357 / JCM 12722 / SRRC 167) GN=AFLA_006750 PE=3 SV=1 - [B8NQJ3_ASPFN]	Peptidase activity [GO:0008233]	Proteolysis [GO:0006508]	M18.001	15.88	1	6	6	25	catalytic activity; metal ion binding	cytoplasm; vacuole	metabolic process	Pf02127	7920438	510	55.5	6.29
B8NYN2	Carboxypeptidase S1, putative OS=Aspergillus flavus (strain ATCC 200026 / FGSC A1120 / NRRL 3357 / JCM 12722 / SRRC 167) GN=AFLA_012020 PE=4 SV=1 - [B8NYN2_ASPFN]	Peptidase activity [GO:0008233]	Proteolysis [GO:0006508]	S10.016	11.41	1	4	4	24	catalytic activity		metabolic process	Pf00450	7910768	552	60.8	4.89
B8N9B4	Aminopeptidase OS=Aspergillus flavus (strain ATCC 200026 / FGSC A1120 / NRRL 3357 / JCM 12722 / SRRC 167) GN=AFLA_110600 PE=4 SV=1 - [B8N9B4_ASPFN]	Peptidase activity [GO:0008233]	Proteolysis [GO:0006508]	M01.006	7.49	1	6	6	20	catalytic activity; metal ion binding	extracellular; nucleus; cytoplasm; membrane	metabolic process	Pf01433	7914822	961	106.7	6.43
B8MY11	Oligopeptidase family protein OS=Aspergillus flavus (strain ATCC 200026 / FGSC A1120 / NRRL 3357 / JCM 12722 / SRRC 167) GN=AFLA_079480 PE=4 SV=1 - [B8MY11_ASPFN]	Peptidase activity [GO:0008233]	Proteolysis [GO:0006508]	S09.012	10.03	1	6	6	19	protein binding; catalytic activity		metabolic process	Pf00326; Pf05448; Pf12697	7915308	718	78.8	6.42
B8NUL2	Serine carboxypeptidase (CpdS), putative OS=Aspergillus flavus (strain ATCC 200026 / FGSC A1120 / NRRL 3357 / JCM 12722 / SRRC 167) GN=AFLA_100650 PE=4 SV=1 - [B8NUL2_ASPFN]	Peptidase activity [GO:0008233]	Proteolysis [GO:0006508]	S10.014	11.24	1	4	4	19	catalytic activity	membrane	metabolic process	Pf00450	7912946	498	54.8	5.36
B8NS16	Gamma-glutamyltranspeptidase OS=Aspergillus flavus (strain ATCC 200026 / FGSC A1120 / NRRL 3357 / JCM 12722 / SRRC 167) GN=AFLA_052470 PE=4 SV=1 - [B8NS16_ASPFN]			T03.A09	22.48	1	9	9	18	catalytic activity		metabolic process	Pf01019	7909892	596	63.8	6.28
B8N903	Glutamate carboxypeptidase, putative OS=Aspergillus flavus (strain ATCC 200026 / FGSC A1120 / NRRL 3357 / JCM 12722 / SRRC 167) GN=AFLA_109490 PE=4 SV=1 - [B8N903_ASPFN]	Peptidase activity [GO:0008233]	Proteolysis [GO:0006508]		8.06	1	4	4	16	catalytic activity	membrane	metabolic process	Pf02225; Pf04389; Pf10216	7920779	720	78.1	5.05
B8NUE0	Autophagic serine protease Alp2 OS=Aspergillus flavus (strain ATCC 200026 / FGSC A1120 / NRRL 3357 / JCM 12722 / SRRC 167) GN=AFLA_099020 PE=4 SV=1 - [B8NUE0_ASPFN]	Peptidase activity [GO:0008233]	Proteolysis [GO:0006508]		5.25	1	3	3	14	catalytic activity; protein binding		metabolic process; regulation of biological process	Pf00082; Pf05922	7912862	495	52.4	6.01
B8N728	Carboxypeptidase S1, putative OS=Aspergillus flavus (strain ATCC 200026 / FGSC A1120 / NRRL 3357 / JCM 12722 / SRRC 167) GN=AFLA_019610 PE=4 SV=1 - [B8N728_ASPFN]	Peptidase activity [GO:0008233]	Proteolysis [GO:0006508]		11.76	1	2	2	14	catalytic activity	membrane	metabolic process	Pf00450	7914919	170	18.5	4.73
B8N6C7	Elastase, putative OS=Aspergillus flavus (strain ATCC 200026 / FGSC A1120 / NRRL 3357 / JCM 12722 / SRRC 167) GN=AFLA_018910 PE=3 SV=1 - [B8N6C7_ASPFN]	Peptidase activity [GO:0008233]	Proteolysis [GO:0006508]		15.35	1	3	3	14	catalytic activity		metabolic process	Pf00089	7912134	241	25	6.76
B8N652	PAF acetylhydrolase family protein OS=Aspergillus flavus (strain ATCC 200026 / FGSC A1120 / NRRL 3357 / JCM 12722 / SRRC 167) GN=AFLA_016360 PE=4 SV=1 - [B8N652_ASPFN]	Peptidase activity [GO:0008233]	Proteolysis [GO:0006508]		11.29	1	3	3	14	catalytic activity		metabolic process	Pf00326; Pf00561; Pf03403; Pf07224; Pf12695; Pf12697; Pf12740	7915342	372	40.3	6
B8NC70	Aspartic-type endopeptidase, putative OS=Aspergillus flavus (strain ATCC 200026 / FGSC A1120 / NRRL 3357 / JCM 12722 / SRRC 167) GN=AFLA_038650 PE=3 SV=1 - [B8NC70_ASPFN]	Peptidase activity [GO:0008233]	Proteolysis [GO:0006508]	A01.081	8.27	1	3	3	13	catalytic activity	membrane	metabolic process	Pf00026	7911197	411	44.4	5.17
B8N038	Aspartyl aminopeptidase OS=Aspergillus flavus (strain ATCC 200026 / FGSC A1120 / NRRL 3357 / JCM 12722 / SRRC 167) GN=AFLA_086780 PE=3 SV=1 - [B8N038_ASPFN]	Peptidase activity [GO:0008233]	Proteolysis [GO:0006508]	M18.002	11.65	1	4	4	13	catalytic activity; metal ion binding	cytoplasm; organelle lumen; vacuole; ribosome	metabolic process	Pf02127	7909824	498	54	6.37
B8NNZ4	Carboxylesterase hlo, putative OS=Aspergillus flavus (strain ATCC 200026 / FGSC A1120 / NRRL 3357 / JCM 12722 / SRRC 167) GN=AFLA_126000 PE=4 SV=1 - [B8NNZ4_ASPFN]	Peptidase activity [GO:0008233]	Proteolysis [GO:0006508]		3.93	1	2	2	12	catalytic activity		metabolic process	Pf00135; Pf00326; Pf07859	7921948	534	56.9	5.03
B8NWT9	Aspartic-type endopeptidase, putative OS=Aspergillus flavus (strain ATCC 200026 / FGSC A1120 / NRRL 3357 / JCM 12722 / SRRC 167) GN=AFLA_121260 PE=3 SV=1 - [B8NWT9_ASPFN]	Peptidase activity [GO:0008233]	Proteolysis [GO:0006508]	A01.081	9.35	1	4	4	11	catalytic activity	membrane	metabolic process	Pf00026	7909018	417	45.5	4.55
B8NXS9	Carboxypeptidase Y homolog A OS=Aspergillus flavus (strain ATCC 200026 / FGSC A1120 / NRRL 3357 / JCM 12722 / SRRC 167) GN=cpyA PE=3 SV=1 - [CBPYA_ASPFN]	Peptidase activity [GO:0008233]	Proteolysis [GO:0006508]	S10.001	7.2	1	3	3	9	catalytic activity	cytoplasm; vacuole	metabolic process	Pf00450	7918529	542	60.8	5.17
B8N170	Glutamate carboxypeptidase, putative OS=Aspergillus flavus (strain ATCC 200026 / FGSC A1120 / NRRL 3357 / JCM 12722 / SRRC 167) GN=AFLA_028450 PE=4 SV=1 - [B8N170_ASPFN]	Peptidase activity [GO:0008233]	Proteolysis [GO:0006508]	M28.007	2.81	1	2	2	8	catalytic activity	membrane	metabolic process	Pf02225; Pf04253; Pf04389; Pf05450	7910348	782	86.6	5.77
B8NQP0	Putative uncharacterized protein OS=Aspergillus flavus (strain ATCC 200026 / FGSC A1120 / NRRL 3357 / JCM 12722 / SRRC 167) GN=AFLA_001840 PE=4 SV=1 - [B8NQP0_ASPFN]	Peptidase activity [GO:0008233]			4.23	1	2	2	5	catalytic activity			Pf00561; Pf04408; Pf08386	7916065	568	62.6	5.53
B8NH53	Lysosomal protective protein, putative OS=Aspergillus flavus (strain ATCC 200026 / FGSC A1120 / NRRL 3357 / JCM 12722 / SRRC 167) GN=AFLA_132770 PE=4 SV=1 - [B8NH53_ASPFN]	Peptidase activity [GO:0008233]	Proteolysis [GO:0006508]	S10.016	8.36	1	3	3	4	catalytic activity		metabolic process	Pf00450	7921394	550	60.9	4.73
B8NYA4	Lysosomal protective protein, putative OS=Aspergillus flavus (strain ATCC 200026 / FGSC A1120 / NRRL 3357 / JCM 12722 / SRRC 167) GN=AFLA_010740 PE=4 SV=1 - [B8NYA4_ASPFN]	Peptidase activity [GO:0008233]	Proteolysis [GO:0006508]		5.63	1	2	2	4	catalytic activity		metabolic process	Pf00450	7918304	497	55.3	4.69
B8NMF2	D-aminopeptidase, putative OS=Aspergillus flavus (strain ATCC 200026 / FGSC A1120 / NRRL 3357 / JCM 12722 / SRRC 167) GN=AFLA_123880 PE=4 SV=1 - [B8NMF2_ASPFN]	Peptidase activity [GO:0008233]	Proteolysis [GO:0006508]	P01.002	4.15	1	1	1	3	catalytic activity		metabolic process	Pf03576	7909615	386	41.1	6.23
B8N2Z3	A-pheromone processing metallopeptidase Ste23 OS=Aspergillus flavus (strain ATCC 200026 / FGSC A1120 / NRRL 3357 / JCM 12722 / SRRC 167) GN=AFLA_025170 PE=3 SV=1 - [B8N2Z3_ASPFN]	Peptidase activity [GO:0008233]	Proteolysis [GO:0006508]		4.63	1	3	3	3	catalytic activity; metal ion binding	membrane	metabolic process	Pf00675; Pf05193	7909207	1187	134.4	6.43
B8N5Q5	Aminopeptidase, putative OS=Aspergillus flavus (strain ATCC 200026 / FGSC A1120 / NRRL 3357 / JCM 12722 / SRRC 167) GN=AFLA_013980 PE=4 SV=1 - [B8N5Q5_ASPFN]	Peptidase activity [GO:0008233]	Proteolysis [GO:0006508]	M28.001	2.58	1	1	1	3	catalytic activity	cytoplasm; vacuole; membrane	metabolic process	Pf02225; Pf04389	7915021	503	54.2	4.87
B8NFR0	Mitochondrial inner membrane AAA protease Yta12, putative OS=Aspergillus flavus (strain ATCC 200026 / FGSC A1120 / NRRL 3357 / JCM 12722 / SRRC 167) GN=AFLA_133390 PE=3 SV=1 - [B8NFR0_ASPFN]	Peptidase activity [GO:0008233]	Proteolysis [GO:0006508]	M41.002	1.03	1	1	1	2	nucleotide binding; catalytic activity; metal ion binding	membrane	metabolic process; response to stimulus	Pf00004; Pf01434; Pf05496; Pf06068; Pf06480; Pf07724; Pf07728	7921456	874	97.5	8.21
B8NRE7	Aminopeptidase, putative OS=Aspergillus flavus (strain ATCC 200026 / FGSC A1120 / NRRL 3357 / JCM 12722 / SRRC 167) GN=AFLA_007140 PE=4 SV=1 - [B8NRE7_ASPFN]	Peptidase activity [GO:0008233]	Proteolysis [GO:0006508]		1.14	1	1	1	2	catalytic activity; metal ion binding		metabolic process	Pf01433	7920476	881	99	5.66
B8NAF4	Liver carboxylesterase, putative OS=Aspergillus flavus (strain ATCC 200026 / FGSC A1120 / NRRL 3357 / JCM 12722 / SRRC 167) GN=AFLA_039990 PE=4 SV=1 - [B8NAF4_ASPFN]	Peptidase activity [GO:0008233]	Proteolysis [GO:0006508]		3.97	1	1	1	2	catalytic activity		metabolic process	Pf00135; Pf00326; Pf07859	7913907	353	38.8	5.26
B8NX51	Extracellular lipase, putative OS=Aspergillus flavus (strain ATCC 200026 / FGSC A1120 / NRRL 3357 / JCM 12722 / SRRC 167) GN=AFLA_122390 PE=4 SV=1 - [B8NX51_ASPFN]	Peptidase activity [GO:0008233]	Proteolysis [GO:0006508]		4.05	1	2	2	2	catalytic activity	membrane	metabolic process	Pf00135; Pf00326; Pf07859	7911230	568	61.9	4.98
B8NVI7	Aspergillopepsin, putative OS=Aspergillus flavus (strain ATCC 200026 / FGSC A1120 / NRRL 3357 / JCM 12722 / SRRC 167) GN=AFLA_116740 PE=4 SV=1 - [B8NVI7_ASPFN]	Peptidase activity [GO:0008233]	Proteolysis [GO:0006508]		5.9	1	1	1	2	catalytic activity		metabolic process	Pf01828	7909287	271	28.4	4.59
B8NLY9	Aspartic protease pep1 OS=Aspergillus flavus (strain ATCC 200026 / FGSC A1120 / NRRL 3357 / JCM 12722 / SRRC 167) GN=pep1 PE=3 SV=1 - [PEPA_ASPFN]	Peptidase activity [GO:0008233]	Proteolysis [GO:0006508]	A01.026	2.97	1	1	1	1	catalytic activity	extracellular	metabolic process	Pf00026	7919537	404	42.3	5.07
B8NMJ0	Adam, putative OS=Aspergillus flavus (strain ATCC 200026 / FGSC A1120 / NRRL 3357 / JCM 12722 / SRRC 167) GN=AFLA_124260 PE=4 SV=1 - [B8NMJ0_ASPFN]	Peptidase activity [GO:0008233]	Proteolysis [GO:0006508]		2.87	1	1	1	1	nucleotide binding; catalytic activity; metal ion binding	membrane	metabolic process	Pf00106; Pf00200; Pf01421	7909653	801	85.3	5.12
B8NE36	Neutral protease 2, putative OS=Aspergillus flavus (strain ATCC 200026 / FGSC A1120 / NRRL 3357 / JCM 12722 / SRRC 167) GN=AFLA_057670 PE=3 SV=1 - [B8NE36_ASPFN]	Peptidase activity [GO:0008233]	Proteolysis [GO:0006508]		2.02	1	1	1	1	catalytic activity; metal ion binding		metabolic process	Pf02102	7915758	544	57.4	4.51
B8N0H6	Putative uncharacterized protein OS=Aspergillus flavus (strain ATCC 200026 / FGSC A1120 / NRRL 3357 / JCM 12722 / SRRC 167) GN=AFLA_024190 PE=4 SV=1 - [B8N0H6_ASPFN]	Peptidase activity [GO:0008233]			2.81	1	1	1	1	catalytic activity	membrane		Pf00561; Pf08386	7916851	569	62.7	6.18
B8NRC2	Ubiquitin carboxyl-terminal hydrolase OS=Aspergillus flavus (strain ATCC 200026 / FGSC A1120 / NRRL 3357 / JCM 12722 / SRRC 167) GN=AFLA_005970 PE=3 SV=1 - [B8NRC2_ASPFN]	Peptidase activity [GO:0008233]	Proteolysis [GO:0006508]		0.63	1	1	1	1	catalytic activity; protein binding		metabolic process	Pf00443; Pf00917	7913255	1115	128.6	5.71
