# Supplementary material for: Data set for the mass spectrometry based exoproteome analysis of Aspergillus flavus isolates
Source: Data Brief. 2014 Dec 15;2:42–7. doi: 10.1016/j.dib.2014.12.001 (PMC4459775; doi:10.1016/j.dib.2014.12.001)
Supplement: Supplementary file 1 — Supplementary material [file mmc1.zip › Supplementary Table 5.xlsx]

## Sheet: Classical pathway
Proteins secreted via classical pathway
Uniprot Ids	Protein Name
B8MVS3	Probable cutinase 1
B8MVW0	Arabinan-endo 1,5-alpha-L-arabinase, putative
B8MVW1	Arabinosidase, putative
B8MW61	Alpha-1,2-mannosidase, putative
B8MW97	probable endo-beta-1,4-glucanase B
B8MWN4	Putative uncharacterized protein
B8MWV0	FAD binding domain protein
B8MWX1	Putative uncharacterized protein
B8MWZ2	Putative uncharacterized protein
B8MX25	Alpha-L-fucosidase 2, putative
B8MX95	Glucose oxidase, putative
B8MXJ7	Probable endo-beta-1,4-glucanase D
B8MXV3	Beta-hexosaminidase
B8MYA6	Putative uncharacterized protein
B8MYK9	IgE-binding protein
B8MYV0	Probable exo-1,4-beta-xylosidase xlnD
B8MZ00	Ribonuclease T2, putative
B8MZ41	Probable alpha/beta-glucosidase agdC
B8MZ47	Extracellular cell wall glucanase Crf1/allergen Asp F9
B8MZ53	Non-hemolytic phospholipase C, putative
B8MZU5	Putative uncharacterized protein
B8N077	Extracellular serine-rich protein, putative
B8N0H6	Putative uncharacterized protein
B8N0I7	Amidase, putative
B8N0S9	Alpha-amylase, putative
B8N0T0	Alpha-glucosidase AgdA, putative
B8N106	Alkaline protease 1
B8N125	BNR/Asp-box repeat domain protein
B8N151	Probable glucan 1,3-beta-glucosidase A
B8N1C0	Cysteine-rich secreted protein
B8N1D0	Endo-1,3(4)-beta-glucanase, putative
B8N1J0	Putative uncharacterized protein
B8N1P0	Putative uncharacterized protein
B8N215	Putative uncharacterized protein
B8N270	Aminopeptidase Y, putative
B8N277	Putative uncharacterized protein
B8N288	Putative uncharacterized protein
B8N295	Endo xylanase, putative
B8N2F5	Putative uncharacterized protein
B8N2I5	Probable beta-galactosidase C
B8N2P1	Putative uncharacterized protein
B8N2Q1	Beta-glucosidase, putative
B8N2S6	Cell wall protein PhiA
B8N2Y9	BYS1 domain protein, putative
B8N2Z9	Putative uncharacterized protein
B8N306	Probable alpha-galactosidase B
B8N320	Alpha-L-rhamnosidase A, putative
B8N342	Rhamnogalacturonan acetylesterase, putative
B8N3I0	FG-GAP repeat protein, putative
B8N3L3	Probable xyloglucan-specific endo-beta-1,4-glucanase A
B8N3P1	Aspartic endopeptidase Pep2
B8N3U2	Glutaminase, putative
B8N417	Probable mannosyl-oligosaccharide alpha-1,2-mannosidase 1B
B8N4P0	Probable carboxypeptidase AFLA_037450
B8N4R6	Putative uncharacterized protein
B8N504	Putative uncharacterized protein
B8N5F3	Endoglycoceramidase, putative
B8N5I9	Cellulase family protein
B8N5N1	Acid phosphatase, putative
B8N5N2	NPP1 domain protein, putative
B8N5N3	Endo-1,4-beta-glucanase, putative
B8N5Q5	Aminopeptidase, putative
B8N5S6	Probable beta-glucosidase M
B8N5T6	Probable rhamnogalacturonate lyase B
B8N637	Arabinosidase, putative
B8N652	PAF acetylhydrolase family protein
B8N669	Beta-galactosidase, putative
B8N681	Tyrosinase, putative
B8N6C7	Elastase, putative
B8N6Q4	Vacuolar segregation protein (Pep7), putative
B8N6V7	Probable beta-galactosidase A
B8N6W5	Probable pectin lyase A
B8N729	Putative uncharacterized protein
B8N747	Extracellular phytase, putative
B8N767	Pectinesterase
B8N784	Extracellular lipase, putative
B8N7G5	Probable 1,4-beta-D-glucan cellobiohydrolase A
B8N7I7	Probable alpha-N-arabinofuranosidase B
B8N7M4	Serine peptidase, putative
B8N7M6	Putative uncharacterized protein
B8N7N3	Acid phosphatase, putative
B8N7P6	Hydrolase, putative
B8N7Q0	6-hydroxy-D-nicotine oxidase, putative
B8N7Z0	Probable alpha-galactosidase D
B8N7Z6	Probable feruloyl esterase C
B8N7Z7	Endoglucanase, putative
B8N8E7	Glucose-methanol-choline (Gmc) oxidoreductase, putative
B8N8I5	Glucan 1,3-beta-glucosidase, putative
B8N8I6	Exo-beta-1,3-glucanase, putative
B8N8J2	Putative uncharacterized protein
B8N8M2	Probable endopolygalacturonase I
B8N8U9	Histidine acid phosphatase, putative
B8N8Z4	Extracellular protein, putative
B8N903	Glutamate carboxypeptidase, putative
B8N950	Putative uncharacterized protein
B8N970	Probable dipeptidyl peptidase 4
B8N9E3	FAD-dependent oxygenase, putative
B8N9Q1	Endoglucanase, putative
B8NA30	Allergen Asp F7
B8NA31	Acid sphingomyelinase, putative
B8NAJ8	Tripeptidyl-peptidase (TppA), putative
B8NB11	Putative uncharacterized protein
B8NBC1	Putative uncharacterized protein
B8NBF4	Extracellular endoglucanase/cellulase, putative
B8NBI2	Probable acetylxylan esterase A
B8NBJ4	Probable glucan endo-1,6-beta-glucosidase B
B8NBM3	Probable dipeptidyl-peptidase 5
B8NBS5	Carboxylesterase, putative
B8NC58	Extracellular metalloproteinase mep
B8NC70	Aspartic-type endopeptidase, putative
B8NCA7	Kinesin light chain, putative
B8NCF7	Acid phosphatase, putative
B8NCG3	Phosphoglycerate mutase family protein, putative
B8NCH3	Adenosine deaminase family protein
B8NCJ5	Acetylcholinesterase, putative
B8NCK9	Endoglucanase-1, putative
B8NCM7	Putative uncharacterized protein
B8NCN8	Penicillin-binding protein, putative
B8NCQ1	Putative uncharacterized protein
B8NCR4	Putative uncharacterized protein
B8NCU1	Putative uncharacterized protein
B8NCU7	Probable rhamnogalacturonate lyase A
B8NCV3	Triacylglycerol lipase (LipA), putative
B8NCX4	Fasciclin domain family protein
B8ND58	Putative uncharacterized protein
B8NDE4	Putative uncharacterized protein
B8NDL1	Probable arabinan endo-1,5-alpha-L-arabinosidase A
B8NDP3	Putative uncharacterized protein
B8NE36	Neutral protease 2, putative
B8NE37	Beta-N-hexosaminidase, putative
B8NE38	GDSL lipase/acylhydrolase family protein
B8NE46	Probable pectate lyase A
B8NE68	Purine nucleoside permease, putative
B8NE94	Putative uncharacterized protein
B8NEA1	Putative uncharacterized protein
B8NEA2	Putative uncharacterized protein
B8NEA5	Carboxylesterase, putative
B8NEH4	Putative uncharacterized protein
B8NER1	Putative uncharacterized protein
B8NER4	Probable endo-1,4-beta-xylanase F1
B8NF61	Putative uncharacterized protein
B8NF67	Mono-and diacylglycerol lipase, putative
B8NFC9	Putative uncharacterized protein
B8NFD0	Putative uncharacterized protein
B8NFF9	Glycosyl hydrolase, family 43, putative
B8NFH0	Putative uncharacterized protein
B8NFH3	Putative uncharacterized protein
B8NFH8	Isoamyl alcohol oxidase, putative
B8NFZ6	Endo-arabinase, putative
B8NG16	Probable exopolygalacturonase X
B8NG30	Putative uncharacterized protein
B8NG78	ML domain protein, putative
B8NGM1	Xylosidase : arabinofuranosidase
B8NGS0	Extracellular triacylglycerol lipase, putative
B8NGU1	Probable alpha-glucuronidase A
B8NGX0	Endoglucanase, putative
B8NH53	Lysosomal protective protein, putative
B8NHB6	Putative uncharacterized protein
B8NHD5	FAD dependent oxidoreductase, putative
B8NHU3	Putative uncharacterized protein
B8NI10	FAD dependent oxidoreductase, putative
B8NI69	Cell wall glycosyl hydrolase YteR, putative
B8NIB9	Endo-1,4-beta-xylanase A, putative
B8NID4	Endoglucanase, putative
B8NIG8	1,4-beta-D-glucan-cellobiohydrolyase, putative
B8NIJ9	Tyrosinase, putative
B8NIM1	Cytosolic Cu/Zn superoxide dismutase, putative
B8NIP3	1,3-beta-glucanosyltransferase Bgt1
B8NIT4	Putative uncharacterized protein
B8NIV4	Cellobiohydrolase, putative
B8NIV9	Probable mannan endo-1,4-beta-mannosidase F
B8NIY9	Lysosomal alpha-glucosidase, putative
B8NJ52	Putative uncharacterized protein
B8NJ54	Nuclease S1, putative
B8NJ69	Isochorismatase family hydrolase, putative
B8NJ86	Probable endo-1,4-beta-xylanase B
B8NJB2	Neutral protease 2 homolog AFLA_065450
B8NJC1	Extracellular lipase, putative
B8NJF5	Putative uncharacterized protein
B8NJH7	Polyketide synthase, putative
B8NJS3	Alpha-1,2-mannosidase family protein, putative
B8NJU9	GPI anchored protein, putative
B8NK17	Putative uncharacterized protein
B8NK32	Cholinesterase, putative
B8NKA3	Probable alpha-N-arabinofuranosidase A
B8NKD4	Putative uncharacterized protein
B8NKE9	Probable endo-1,4-beta-xylanase A
B8NKI4	Probable beta-galactosidase B
B8NL39	Putative uncharacterized protein
B8NLC2	Alpha,alpha-trehalose glucohydrolase TreA/Ath1
B8NLE2	Mycelial catalase Cat1
B8NLE4	Putative uncharacterized protein
B8NLS6	Glucose-methanol-choline (Gmc) oxidoreductase, putative
B8NLX1	Putative uncharacterized protein
B8NLX2	Agmatinase, putative
B8NLY9	Aspartic protease pep1
B8NM30	Putative uncharacterized protein
B8NM31	Putative uncharacterized protein
B8NMA8	Putative uncharacterized protein
B8NMJ5	Rhamnogalacturonase, putative
B8NMM8	Endoglucanase-1, putative
B8NMR5	Probable beta-glucosidase G
B8NMS4	Putative uncharacterized protein
B8NMV0	Putative uncharacterized protein
B8NMX3	Amylase, putative
B8NN32	Pectin lyase, putative
B8NNI2	Probable arabinogalactan endo-1,4-beta-galactosidase A
B8NNM2	Putative uncharacterized protein
B8NNZ4	Carboxylesterase hlo, putative
B8NP65	Probable beta-glucosidase F
B8NP78	Probable beta-mannosidase A
B8NPA4	Probable feruloyl esterase B-1
B8NPM2	Tripeptidyl peptidase A
B8NPS7	Probable pectinesterase A
B8NPS8	Probable endo-xylogalacturonan hydrolase A
B8NPW1	Exo-polygalacturonase, putative
B8NPX3	DUF1237 domain protein
B8NQD9	Multicopper oxidase, putative
B8NQF4	Putative uncharacterized protein
B8NQF5	Thioredoxin reductase, putative
B8NQP0	Putative uncharacterized protein
B8NQQ8	Spherulin 4-like cell surface protein, putative
B8NQR5	Extracellular serine carboxypeptidase, putative
B8NQS6	Esterase, putative
B8NQZ7	Endonuclease/exonuclease/phosphatase family protein
B8NRL4	FAD/FMN-containing isoamyl alcohol oxidase MreA
B8NRN8	Putative uncharacterized protein
B8NRW0	Putative uncharacterized protein
B8NRX2	Probable beta-glucosidase A
B8NSR3	Alpha-L-rhamnosidase B, putative
B8NSW1	Calnexin
B8NT27	Putative uncharacterized protein
B8NT86	Alpha-L-fucosidase 2, putative
B8NTC7	Putative uncharacterized protein
B8NTD7	Putative uncharacterized protein
B8NTS9	Pectin methylesterase, putative
B8NTV2	Glutaminase GtaA
B8NU09	Class III chitinase, putative
B8NU25	Putative uncharacterized protein
B8NU30	Class V chitinase, putative
B8NU41	Putative uncharacterized protein
B8NU59	Putative uncharacterized protein
B8NUE0	Autophagic serine protease Alp2
B8NUL2	Serine carboxypeptidase (CpdS), putative
B8NUS5	Putative uncharacterized protein
B8NUV4	Isoamyl alcohol oxidase
B8NVB5	Putative uncharacterized protein
B8NVB6	Endo xylanase, putative
B8NVB7	Probable pectin lyase D
B8NVH6	(S)-2-hydroxy-acid oxidase, putative
B8NVH8	Pectate lyase, putative
B8NVI7	Aspergillopepsin, putative
B8NVT9	Phytase, putative
B8NVV1	Putative uncharacterized protein
B8NVY7	Putative uncharacterized protein
B8NW70	Probable endo-beta-1,4-glucanase celB
B8NWD3	Alpha-1,2-mannosidase family protein
B8NWE9	Pectin lyase, putative
B8NWI1	Pheromone processing carboxypeptidase (Sxa2), putative
B8NWK4	Glycosyl hydrolase family 43 protein
B8NWN3	Putative uncharacterized protein
B8NWT6	L-amino acid oxidase LaoA
B8NWT9	Aspartic-type endopeptidase, putative
B8NWY0	Putative uncharacterized protein
B8NX10	Probable pectate lyase E
B8NX37	Putative uncharacterized protein
B8NX50	Arylsulfatase, putative
B8NX51	Extracellular lipase, putative
B8NX52	Glucoamylase
B8NXC9	Putative uncharacterized protein
B8NXD7	F5/8 type C domain protein
B8NXF0	Putative uncharacterized protein
B8NXF3	Pectin lyase
B8NXJ2	Probable endo-1,4-beta-xylanase F3
B8NXS9	Carboxypeptidase Y homolog A
B8NXT6	Endo-1,4-beta-xylanase, putative
B8NY04	Putative uncharacterized protein
B8NYD8	Probable exo-1,4-beta-xylosidase bxlB
B8NYH4	Endoglucanase, putative
B8NYI3	Putative uncharacterized protein
B8NYN2	Carboxypeptidase S1, putative

## Sheet: Non-classical pathways
Proteins secreted via non-classical pathways
Uniprot Ids	Protein Name
B8NMD3	Probable arabinan endo-1,5-alpha-L-arabinosidase C
B8MWJ5	Probable alpha-galactosidase A
B8NWY6	Probable alpha-galactosidase C
B8NGU6	Probable beta-glucosidase C
B8NVK8	Probable mannan endo-1,4-beta-mannosidase A
B8NW36	Probable beta-mannosidase B
B8MW96	Cellulose-binding GDSL lipase/acylhydrolase, putative
B8NQP5	Cellobiose dehydrogenase
B8N7X2	Beta-hexosaminidase, putative
B8NER3	Xylosidase/glycosyl hydrolase, putative
B8N765	Beta-galactosidase
B8NVQ1	Gluconolactonase, putative
B8NAS9	Peptidyl-prolyl cis-trans isomerase Cpr7, putative
B8NTE9	Glycosyl hydrolases family 32 superfamily
B8NF60	Alpha-xylosidase, putative
B8MVM2	Galactose oxidase, putative
B8NE70	Extracellular GDSL-like lipase/acylhydrolase, putative
B8NW98	Putative uncharacterized protein
B8N482	Glucoamylase, putative
B8N1I5	PHD transcription factor, putative
B8NUX0	Exo-beta-1,3-glucanase, putative
B8NCW0	Exo-beta-1,3-glucanase Exg0
B8N170	Glutamate carboxypeptidase, putative
B8N4N7	DNA 3'-phosphatase Tpp1, putative
B8NE00	Beta-glucosidase, putative
B8MW81	Putative uncharacterized protein
B8NTD8	Isoamyl alcohol oxidase, putative
B8ND35	NAD-dependent formate dehydrogenase AciA/Fdh
B8N0I3	Glycosyl hydrolase, putative
B8N2W9	Extracellular endoglucanase, putative
B8MY83	Glycosyl hydrolase, putative
B8NCQ0	Putative uncharacterized protein
B8NKP3	Tubulin-specific chaperone D, putative
B8NLK5	Serine carboxypeptidase, putative
B8N3J2	Endo-1,3-beta-glucanase Engl1
B8NEE0	Pyridine nucleotide-disulphide oxidoreductase family protein
B8N981	Putative uncharacterized protein
B8NQ79	GARP complex component (Vps54), putative
B8MWN6	Viral-enhancing factor, putative
B8N0B8	Alpha-1,3-glucanase/mutanase, putative
B8NFR0	Mitochondrial inner membrane AAA protease Yta12, putative
B8NNE3	Neutral/alkaline nonlysosomal ceramidase, putative
B8NWK3	Putative uncharacterized protein
B8NIA0	Fucose-specific lectin FleA
B8NLF4	Serine/threonine protein kinase, putative
B8NYI6	Phosphatidylglycerol specific phospholipase, putative
B8NAG2	Putative uncharacterized protein
B8N785	Putative uncharacterized protein
B8MW63	Gamma-glutamyltranspeptidase
B8N2T3	Monooxygenase, putative
B8NIX4	Probable alpha-N-arabinofuranosidase C
B8NDE2	Probable beta-glucosidase I
B8NWE1	Neutral protease 2 homolog AFLA_119780
B8NTI4	Probable D-xylulose kinase A
B8NA36	Glutamate dehydrogenase
B8NEZ7	HLH transcription factor, putative
B8MZ75	3-isopropylmalate dehydrogenase
B8N6Q1	Kinesin, putative
B8NKQ0	C6 transcription factor (NirA), putative
B8NLV2	Kinesin family protein
B8N9B4	Aminopeptidase
B8NNC1	Riboflavin synthase, alpha subunit
B8MX68	Putative uncharacterized protein
B8N3I8	Polyadenylate-binding protein
B8NV70	Aldose 1-epimerase, putative
B8N7M5	Class V chitinase ChiB1
B8NWI9	Nitroreductase family protein, putative
B8NWM6	Glyoxylate/hydroxypyruvate reductase, putative
B8N6C5	Factor for adipocyte differentiation, putative
B8N894	Aldehyde reductase (AKR1), putative
B8NRN7	Beta-glucosidase, putative
B8N3Q4	Class V chitinase, putative
B8NL30	Putative uncharacterized protein
B8NWD6	Amidase, putative
B8NWG1	Two-component sensor protein histidine protein kinase, putative
B8N0Z0	PHD finger domain protein (Ing1), putative
B8NXQ7	Nonribosomal peptide synthase, putative
B8N211	Mitochondrial aconitate hydratase, putative
B8NWY1	Cytochrome P450, putative
B8N2Q0	Pectinesterase
B8MWL1	Quinone oxidoreductase, putative
B8N050	Alpha-mannosidase
B8NY32	Nonribosomal peptide synthase, putative
B8NQM0	Glycosyl hydrolase, putative
B8NMK2	Putative uncharacterized protein
B8NNZ9	Putative uncharacterized protein
B8NRE3	WD repeat protein
B8NJ90	Glycerophosphoryl diester phosphodiesterase family protein
B8NLE6	Beta-glucosidase
B8NSP2	Putative uncharacterized protein
B8NN93	Tyrosinase
B8NCU4	Cytochrome P450 alkane hydroxylase, putative
B8NQJ3	Vacuolar aspartyl aminopeptidase Lap4, putative
B8NY28	ABC multidrug transporter, putative
B8N1A8	Calmodulin-binding protein Sha1, putative
B8NB03	Lysophospholipase A, putative
B8N521	Aldose 1-epimerase, putative
B8NTG3	DNA-directed RNA polymerase
B8NW37	Translin-associated factor TraX, putative
B8NJN4	Calcium channel subunit Cch1
B8NJF7	Geranylgeranyl pyrophosphate synthase, putative
B8NI19	Nonribosomal peptide synthase, putative
B8N3B2	Aldo-keto reductase, putative
B8NDM0	Amine oxidase
B8MX73	Translation elongation factor eEF-3, putative
B8NQD8	Conidial pigment biosynthesis oxidase Arb2/brown2
B8N268	Amine oxidase
B8N1A5	Putative uncharacterized protein
B8N997	L-ornithine aminotransferase Car2, putative
B8N2Y6	Glyceraldehyde-3-phosphate dehydrogenase
B8NUD9	Transaldolase
B8NAT6	Dihydrolipoyl dehydrogenase
B8NQH7	Class III chitinase ChiA1
B8N3Z7	Beta-glucosidase, putative
B8MWY2	Periplasmic beta-glucosidase, putative
B8NMF2	D-aminopeptidase, putative
B8NWG2	Aminobutyrate aminotransferase, putative
B8MXQ5	Fumarate reductase Osm1, putative
B8NDM7	Aquaporin transporter, putative
B8NE30	Amine oxidase
B8NUM5	Siroheme synthase, putative
B8NNE1	Glucose-methanol-choline (Gmc) oxidoreductase, putative
B8NCP8	Glutamyl-tRNA(Gln) amidotransferase subunit A, putative
B8N728	Carboxypeptidase S1, putative
B8N8K7	Putative uncharacterized protein
B8NMJ0	Adam, putative
B8NEC0	Isochorismatase family protein family
B8NJF6	Oxidoreductase, FAD-binding, putative
B8MZV1	Coatomer subunit alpha, putative
B8MY11	Oligopeptidase family protein
B8NPI1	Short-chain dehydrogenase, putative
B8MZ48	Glutathione oxidoreductase Glr1, putative
B8N2Z3	A-pheromone processing metallopeptidase Ste23
B8N0P1	MYB DNA-binding domain protein
B8NG70	3-isopropylmalate dehydratase
B8N2U8	Putative uncharacterized protein
B8NBQ3	Mitochondrial inner membrane nuclease Nuc1, putative
B8NUJ0	Aldehyde dehydrogenase
B8NLP8	Alkaline phosphatase
B8N4D7	Cytochrome b5, putative
B8N5V9	Multicopper oxidase, putative
B8NEZ6	Beta-fructofuranosidase, putative
B8N953	SNARE protein Ykt6, putative
B8MYC2	Transcription initiation factor TFIID subunit, putative
B8N038	Aspartyl aminopeptidase
B8NM82	Pectinesterase, putative
B8NT56	GPI-anchored cell wall beta-1,3-endoglucanase EglC
B8NVQ8	Putative uncharacterized protein
B8NJ95	Tyrosinase domain protein
B8NRS8	Mitochondrial ADP,ATP carrier protein (Ant), putative
B8NL86	Ser/Thr protein phosphatase family
B8NYL1	AAA family ATPase, putative
B8MXA2	Metallopeptidase MepB
B8NE86	Oxidoreductase, FAD-binding, putative
B8MYJ6	Glycogen debranching enzyme Gdb1, putative
B8NEH6	C2H2 finger and ankyrin domain protein, putative
B8N7P5	Glycosyl hydrolase, putative
B8NKN3	Peptidyl-prolyl cis-trans isomerase
B8N959	Sodium P-type ATPase, putative
B8NUP8	Aspartate-semialdehyde dehydrogenase
B8MWU0	Fumarylacetoacetate hydrolase family protein
B8NRE7	Aminopeptidase, putative
B8NJZ8	Putative uncharacterized protein
B8NCQ6	Aldehyde dehydrogenase family protein, putative
B8MZD9	Cytochrome P450 monooxygenase, putative
B8NF17	Arginase, putative
B8NGN0	Cytochrome c
B8N6K9	Cell wall biogenesis protein/glutathione transferase (Gto1), putative
B8NEY4	1,3-beta-glucanosyltransferase Gel1
B8NWC9	ATP synthase subunit beta
B8MW82	Putative uncharacterized protein
B8N2F7	MFS phospholipid transporter (Git1), putative
B8NSY4	Thioredoxin reductase
B8NAS6	Formamidase FmdS
B8NLT2	Cell morphogenesis protein Las1, putative
B8NQS3	Putative uncharacterized protein
B8MZ19	Histidine acid phosphatase, putative
B8MZ77	Phosphatidylserine decarboxylase, putative
B8N6L6	Putative uncharacterized protein
B8NX24	Bifunctional catalase-peroxidase Cat2
B8N5L0	Putative uncharacterized protein
B8N3F6	Spo7-like protein
B8N3G5	TBC domain protein, putative
B8N3K3	Exocyst complex component Sec3, putative
B8NU84	Putative uncharacterized protein
B8NR51	Putative uncharacterized protein
B8NCP5	Putative uncharacterized protein
B8NH51	Putative uncharacterized protein
B8MY92	DUTPase (Dut), putative
B8NXP0	Putative uncharacterized protein
B8N4N4	Putative uncharacterized protein
B8NIY3	Patched sphingolipid transporter (Ncr1), putative
B8MYP9	Branched-chain amino acid aminotransferase
B8NHG5	Allergenic cerato-platanin Asp F13
B8N0V3	Polyubiquitin UbiD/Ubi4, putative
B8MWN3	Putative uncharacterized protein
B8NHP1	Putative uncharacterized protein
B8NGP3	Ribosome biogenesis protein (Bms1), putative
B8NWK0	Putative uncharacterized protein
B8N0Y3	Iron superoxide dismutase A, putative
B8NMJ6	Putative uncharacterized protein
B8NLI0	Putative uncharacterized protein
B8NXZ8	Monooxygenase, putative
B8MYB9	Putative uncharacterized protein
B8NEP7	Sphingomyelin phosphodiesterase, putative
B8MXV1	Putative uncharacterized protein
B8NDI0	Putative uncharacterized protein
B8NSA3	Putative uncharacterized protein
B8N5P1	Putative uncharacterized protein
B8NEH0	Putative uncharacterized protein
B8NM38	Putative uncharacterized protein
B8ND29	Amino acid transporter, putative
B8NDI1	Putative uncharacterized protein
B8N230	Dienelactone hydrolase family protein
B8NTD5	Putative uncharacterized protein
B8N419	Superoxide dismutase
B8NEX2	Putative uncharacterized protein
B8NRC2	Ubiquitin carboxyl-terminal hydrolase
B8NGT2	Chromosome segregation protein SudA, putative
B8NE08	Ribosome biogenesis ABC transporter Arb1, putative
B8NBK5	M protein, serotype 2.1, putative
B8NUS9	Putative uncharacterized protein
B8NCG4	Putative uncharacterized protein
B8NJB3	Putative uncharacterized protein
B8NXK6	Endosomal integral membrane protein (P24a), putative
B8N4T3	Spermidine synthase
B8NCL9	Esterase, putative
B8NGU8	Putative uncharacterized protein
B8MWH2	UPF0160 domain protein MYG1, putative
B8N1V0	Putative uncharacterized protein
B8N495	Glucose-methanol-choline (Gmc) oxidoreductase, putative
B8NI08	Putative uncharacterized protein
B8NEI8	Putative uncharacterized protein
B8N044	Structural maintenance of chromosomes protein
B8NIR4	Chromodomain helicase (Chd1), putative
B8N9V1	Cobalamin-independent methionine synthase MetH/D
B8NPV5	Putative uncharacterized protein
B8NXY3	Putative uncharacterized protein
B8NMA9	Putative uncharacterized protein
B8NWI3	Putative uncharacterized protein
B8NKU8	2-amino-3-carboxymuconate-6-semialdehyde decarboxylase, putative
B8N4G3	Lactoylglutathione lyase
B8NDK6	Putative uncharacterized protein
B8NH61	Asparaginase family protein
B8N584	C-24(28) sterol reductase
B8N6B3	Putative uncharacterized protein
B8N886	Guanine deaminase, putative
B8N2I2	CFEM domain protein, putative
B8MWB7	ABC transporter (Adp1), putative
B8NIV0	Kynurenine formamidase
B8NK85	Putative uncharacterized protein
B8NSS2	Guanine nucleotide exchange factor Vps9, putative
B8NWZ4	Monooxygenase, putative
B8NHP2	Putative uncharacterized protein
B8NRB5	Protein kinase, putative
B8NSK2	Carboxylesterase, putative
B8NCN4	Cell wall serine-threonine-rich galactomannoprotein Mp1
B8N1C3	FAD dependent oxidoreductase, putative
B8NX63	ABC multidrug transporter, putative
B8N4W1	Putative uncharacterized protein
B8NQ44	Phosphatidylserine decarboxylase family protein
B8N4C0	Translation release factor eRF3, putative
B8NYA4	Lysosomal protective protein, putative
B8NA96	Translation initiation regulator (Gcn20), putative
B8NDN7	Putative uncharacterized protein
B8N2A2	Putative uncharacterized protein
B8N544	Cell wall protein TIR4, putative
B8NNT5	Putative uncharacterized protein
B8MWD0	R3H domain protein, putative
B8NSV9	Putative uncharacterized protein
B8NUP4	RNA-directed RNA polymerase (Sad-1), putative
B8NM71	Gamma glutamyl transpeptidase, putative
B8N3G0	Putative uncharacterized protein
B8NAF4	Liver carboxylesterase, putative
B8NIQ0	Heat shock protein/chaperonin HSP78, putative
B8NTT3	Metallo-beta-lactamase superfamily protein
B8NWS2	Putative uncharacterized protein
B8N450	Autophagy regulatory protein Atg2, putative
B8N6P4	Putative uncharacterized protein
B8NU42	Putative uncharacterized protein
B8NCH7	Putative uncharacterized protein
B8NL82	N2,N2-dimethylguanosine tRNA methyltransferase
B8N973	Anticoagulant protein C, putative
B8N0Z6	Peptidyl-prolyl cis-trans isomerase
B8MZT0	Arsenate reductase (Arc2), putative
B8NWH6	Putative uncharacterized protein
B8NQF0	Nucleoside diphosphate kinase
B8NHD2	Diphthamide biosynthesis protein 1
B8NNP3	1,3-beta-glucanosyltransferase, putative
B8NFB8	A-pheromone receptor PreA
B8N2R4	Alpha-amylase, putative
B8NPQ8	Isochorismatase family hydrolase, putative
B8N1K0	Dihydrodipicolinate synthetase family protein
B8NLU3	Arylsulfatase, putative
B8MWF3	Protein kinase activator (Mob2), putative
B8MZ59	Importin beta-2 subunit, putative
B8NN40	Beta-galactosidase, putative
B8NPJ1	Amidase, putative
B8NS16	Gamma-glutamyltranspeptidase
B8NUU0	Oligo-1,6-glucosidase
B8N5P8	Putative uncharacterized protein
B8NFI0	Putative uncharacterized protein
B8NGT0	NADH-cytochrome b5 reductase
B8MWX6	Putative uncharacterized protein
B8N8P6	Dipeptidase, putative
B8NDD7	Putative uncharacterized protein
B8N716	ThiJ/PfpI family protein
B8NXN7	Putative uncharacterized protein
B8NI96	Putative uncharacterized protein
B8NQV0	Putative uncharacterized protein
B8NYT7	Histidinol-phosphatase
B8N718	Putative uncharacterized protein
B8MX31	Putative uncharacterized protein
B8NPV9	Endonuclease/exonuclease/phosphatase family protein
B8MX30	Putative uncharacterized protein
B8N9Y2	Putative uncharacterized protein
B8NIB8	Probable feruloyl esterase A
B8N7E8	Aminotransferase, class V, putative
B8N1D2	Putative uncharacterized protein
B8NUD8	Superoxide dismutase [Cu-Zn]
B8MY13	Xylosidase, putative
B8NEH5	Putative uncharacterized protein
B8NQ08	Cyanate hydratase
B8N7S7	Probable endo-1,3(4)-beta-glucanase AFLA_105200
B8NJZ7	Probable pectate lyase F
B8NWV7	Fumarylacetoacetate hydrolase, putative
B8MZL2	Class II aldolase/adducin domain protein
B8N0A1	Carboxyphosphonoenolpyruvate phosphonomutase, putative
B8NM00	Peptidyl-prolyl cis-trans isomerase
B8NCN2	Alcohol dehydrogenase, putative
B8NN48	Putative uncharacterized protein
B8NR26	Transesterase (LovD), putative
B8NFC2	GILT family thiol reductase, putative
B8N387	Sit4-associated protein (Sap185), putative
B8NMW1	Putative uncharacterized protein
B8NIS9	High affinity methionine permease
B8NC41	Putative uncharacterized protein
B8NK81	Endoglucanase, putative
B8NUL0	Putative uncharacterized protein
B8NVX6	Muramidase, putative
B8NLT5	Hydroxyacylglutathione hydrolase, putative
B8NSA2	Putative uncharacterized protein
B8N9K6	Mao-B, putative
B8N2Q2	Putative uncharacterized protein
B8N649	Alpha/beta fold family hydrolase, putative
B8N159	GPI anchored serine-threonine rich protein
B8NI45	Putative uncharacterized protein
B8N158	Putative uncharacterized protein
B8NFT3	Putative uncharacterized protein
B8MZS0	Putative uncharacterized protein
B8NX75	Cytidine deaminase, putative
B8NW31	Cytochrome b-c1 complex subunit Rieske, mitochondrial
B8NAH8	Low affinity iron transporter, putative
B8N1S1	Nuclear transport factor NTF-2, putative
B8NTU8	Putative uncharacterized protein
B8N768	Putative uncharacterized protein
