# Supplementary material for: Data set for the mass spectrometry based exoproteome analysis of Aspergillus flavus isolates
Source: Data Brief. 2014 Dec 15;2:42–7. doi: 10.1016/j.dib.2014.12.001 (PMC4459775; doi:10.1016/j.dib.2014.12.001)
Supplement: Supplementary file 1 — Supplementary material [file mmc1.zip › Supplementary Table 6.xlsx]

## Sheet: Sheet1
Accession	Description	ΣCoverage	Σ# Proteins	Σ# Unique Peptides	Σ# Peptides	Σ# PSMs	Molecular Function	Cellular Component	Biological Process	Pfam IDs	Gene IDs	# AAs	MW [kDa]	calc. pI	PMID
B8NC58	Extracellular metalloproteinase mep OS=Aspergillus flavus (strain ATCC 200026 / FGSC A1120 / NRRL 3357 / JCM 12722 / SRRC 167) GN=mep PE=3 SV=1 - [MEP1_ASPFN]	31.97	1	18	18	1289	catalytic activity; metal ion binding	extracellular; membrane	metabolic process	Pf02128; Pf07504	7911185	635	69.3	5.27	7489900, 10523274, 15813678
B8N106	Alkaline protease 1 OS=Aspergillus flavus (strain ATCC 200026 / FGSC A1120 / NRRL 3357 / JCM 12722 / SRRC 167) GN=alp1 PE=1 SV=1 - [ORYZ_ASPFN]	32.26	1	11	11	1144	catalytic activity; protein binding	extracellular	metabolic process; regulation of biological process	Pf00082; Pf05922	7910284	403	42.5	6.38	20498262, 20303595, 15813678
B8NJB2	Neutral protease 2 homolog AFLA_065450 OS=Aspergillus flavus (strain ATCC 200026 / FGSC A1120 / NRRL 3357 / JCM 12722 / SRRC 167) GN=AFLA_065450 PE=3 SV=1 - [NPIIA_ASPFN]	5.45	1	3	3	284	catalytic activity; metal ion binding	extracellular	metabolic process	Pf02102	7911949	404	42.8	5.36
B8N270	Aminopeptidase Y, putative OS=Aspergillus flavus (strain ATCC 200026 / FGSC A1120 / NRRL 3357 / JCM 12722 / SRRC 167) GN=AFLA_034640 PE=4 SV=1 - [B8N270_ASPFN]	38.91	1	14	14	244	catalytic activity; metal ion binding	membrane	metabolic process	Pf02225; Pf04389	7917149	496	53.5	5.1	12452286
B8N970	Probable dipeptidyl peptidase 4 OS=Aspergillus flavus (strain ATCC 200026 / FGSC A1120 / NRRL 3357 / JCM 12722 / SRRC 167) GN=dpp4 PE=3 SV=1 - [DPP4_ASPFN]	15.43	1	11	11	195	catalytic activity	extracellular; membrane	metabolic process	Pf00326; Pf00930	7914778	771	86.8	5.12	15813678
B8NAJ8	Tripeptidyl-peptidase (TppA), putative OS=Aspergillus flavus (strain ATCC 200026 / FGSC A1120 / NRRL 3357 / JCM 12722 / SRRC 167) GN=AFLA_040430 PE=4 SV=1 - [B8NAJ8_ASPFN]	16.74	1	5	5	190	catalytic activity	membrane	metabolic process	Pf00082; Pf09286	7920571	466	50.7	5.62	15813678
B8NPM2	Tripeptidyl peptidase A OS=Aspergillus flavus (strain ATCC 200026 / FGSC A1120 / NRRL 3357 / JCM 12722 / SRRC 167) GN=AFLA_000860 PE=4 SV=1 - [B8NPM2_ASPFN]	15.99	1	8	8	57	catalytic activity		metabolic process	Pf09286	7921799	594	63.5	5.16	15813678
B8N3P1	Aspartic endopeptidase Pep2 OS=Aspergillus flavus (strain ATCC 200026 / FGSC A1120 / NRRL 3357 / JCM 12722 / SRRC 167) GN=AFLA_031250 PE=3 SV=1 - [B8N3P1_ASPFN]	17.38	1	8	8	43	catalytic activity		metabolic process	Pf00026	7921692	397	43.1	4.94	12966142
B8NYN2	Carboxypeptidase S1, putative OS=Aspergillus flavus (strain ATCC 200026 / FGSC A1120 / NRRL 3357 / JCM 12722 / SRRC 167) GN=AFLA_012020 PE=4 SV=1 - [B8NYN2_ASPFN]	11.41	1	4	4	24	catalytic activity		metabolic process	Pf00450	7910768	552	60.8	4.89	12452286
B8NUE0	Autophagic serine protease Alp2 OS=Aspergillus flavus (strain ATCC 200026 / FGSC A1120 / NRRL 3357 / JCM 12722 / SRRC 167) GN=AFLA_099020 PE=4 SV=1 - [B8NUE0_ASPFN]	5.25	1	3	3	14	catalytic activity; protein binding		metabolic process; regulation of biological process	Pf00082; Pf05922	7912862	495	52.4	6.01	11100830,
B8MZ53	Non-hemolytic phospholipase C, putative OS=Aspergillus flavus (strain ATCC 200026 / FGSC A1120 / NRRL 3357 / JCM 12722 / SRRC 167) GN=AFLA_083420 PE=4 SV=1 - [B8MZ53_ASPFN]	4.31	1	2	2	4	catalytic activity			Pf04185	7916339	626	69.4	5.2	15813678, 22083709, 20974273, 18759239
B8NGN0	Cytochrome c OS=Aspergillus flavus (strain ATCC 200026 / FGSC A1120 / NRRL 3357 / JCM 12722 / SRRC 167) GN=AFLA_136570 PE=3 SV=1 - [B8NGN0_ASPFN]	13.39	1	1	1	3	metal ion binding	cytoplasm; mitochondrion; membrane	metabolic process; transport	Pf00034	7913613	112	12.1	9.14	22443190
B8NLY9	Aspartic protease pep1 OS=Aspergillus flavus (strain ATCC 200026 / FGSC A1120 / NRRL 3357 / JCM 12722 / SRRC 167) GN=pep1 PE=3 SV=1 - [PEPA_ASPFN]	2.97	1	1	1	1	catalytic activity	extracellular	metabolic process	Pf00026	7919537	404	42.3	5.07	12966142
B8NEZ7	HLH transcription factor, putative OS=Aspergillus flavus (strain ATCC 200026 / FGSC A1120 / NRRL 3357 / JCM 12722 / SRRC 167) GN=AFLA_058610 PE=4 SV=1 - [B8NEZ7_ASPFN]	0.7	1	1	1	1	protein binding	membrane		Pf00010; Pf09427	7914885	1000	110.2	8.21	18989462
B8NSW1	Calnexin OS=Aspergillus flavus (strain ATCC 200026 / FGSC A1120 / NRRL 3357 / JCM 12722 / SRRC 167) GN=AFLA_051540 PE=3 SV=1 - [B8NSW1_ASPFN]	1.07	1	1	1	1	metal ion binding; protein binding	cytoplasm; endoplasmic reticulum; membrane	metabolic process	Pf00262	7909149	562	61.9	4.98	23932718
B8NY32	Nonribosomal peptide synthase, putative OS=Aspergillus flavus (strain ATCC 200026 / FGSC A1120 / NRRL 3357 / JCM 12722 / SRRC 167) GN=AFLA_010020 PE=4 SV=1 - [B8NY32_ASPFN]	0.6	1	1	1	1	catalytic activity	membrane	metabolic process	Pf00501; Pf00550; Pf00668	7918232	1338	147.8	6.55	15953695, 17845073
